# Supplementary material for: Different MicroRNA Families Involved in Regulating High Temperature Stress Response during Cotton (Gossypium hirsutum L.) Anther Development
Source: Int J Mol Sci. 2020 Feb 14;21(4):1280. doi: 10.3390/ijms21041280 (PMC7072957; doi:10.3390/ijms21041280)
Supplement: Supplementary file 1 [file ijms-21-01280-s001.zip]

Archive with 14 entries (13 files):
- Supplementary files/
- Supplementary files/Supplementary Figure S1.pdf
- Supplementary files/Supplementary Figure S2.pdf
- Supplementary files/Supplementary Figure S3.pdf
- Supplementary files/Supplementary Figure S4.pdf
- Supplementary files/Supplementary Figure S5.pdf
- Supplementary files/Supplementary Figure S6.pdf
- Supplementary files/Supplementary Figure S7.pdf
- Supplementary files/Supplementary Table S1.xlsx
- Supplementary files/Supplementary Table S2.xlsx
- Supplementary files/Supplementary Table S3.xlsx
- Supplementary files/Supplementary Table S4.xlsx
- Supplementary files/Supplementary Table S5.xlsx
- Supplementary files/Supplementary Table S6.xlsx
