# Supplementary material for: Different MicroRNA Families Involved in Regulating High Temperature Stress Response during Cotton (Gossypium hirsutum L.) Anther Development
Source: Int J Mol Sci. 2020 Feb 14;21(4):1280. doi: 10.3390/ijms21041280 (PMC7072957; doi:10.3390/ijms21041280)
Supplement: Supplementary file 1 [file ijms-21-01280-s001.zip › Supplementary files/Supplementary Table S1.xlsx]

## Sheet: Sheet1
Table S1. Small RNA sequencing data and miRNA statistics in 16 samples, including the anthers from the HT-tolerant line (H) and the HT-sensitive line (T) under NT (controls) condition at SCP (HC1 and TC1), MP (HC2 and TC2), MRP (HC3 and TC3), and PM (HC4 and TC4) stages and anthers from the HT-tolerant line and the HT-sensitive line under HT stress at SCP (H1 and T1), MP (H2 and T2), MRP (H3 and …
Sample	Clean reads (M)	Uniq reads (M)	Aligned (%)	Known miRNA	Novel miRNA
H1	16.4	5.45	94.4	25	36
H2	18.2	6.46	95.49	25	34
H3	14.3	4.43	96.65	21	27
H4	12.1	2.82	93.75	20	32
T1	23.8	8.49	97.24	30	38
T2	14.3	4.99	97.36	24	35
T3	14.6	3.54	95.55	22	30
T4	12.9	2.38	95.77	20	29
HC1	19.2	6.5	96.67	25	37
HC2	19.7	7.88	97.2	26	38
HC3	20.2	7.64	97.26	28	33
HC4	20.6	3.94	95.85	21	30
TC1	19	5.64	94.68	25	33
TC2	17.6	6.15	96.47	29	33
TC3	14.5	3.77	96.6	24	31
TC4	11.2	2.29	97.14	21	25
