# Supplementary material for: Different MicroRNA Families Involved in Regulating High Temperature Stress Response during Cotton (Gossypium hirsutum L.) Anther Development
Source: Int J Mol Sci. 2020 Feb 14;21(4):1280. doi: 10.3390/ijms21041280 (PMC7072957; doi:10.3390/ijms21041280)
Supplement: Supplementary file 1 [file ijms-21-01280-s001.zip › Supplementary files/Supplementary Table S2.xlsx]

## Sheet: Sheet1
Table S2. All miRNAs detected by sRNA sequencing (miRNAs with TPM < 10 in all samples were removed), miRNA sequences, expression levels (TPM) in each sample, standard name of known and novel miRNAs, and family classification.
Family	miRNA_id	Sequence	Length	H1	H2	H3	H4	HC1	HC2	HC3	HC4	T1	T2	T3	T4	TC1	TC2	TC3	TC4
MIR482	ghr-miR2948-5p	TGTGGGAGAGTTGGGCAAGAAT	22	510	362	113	156	429	443	158	240	310	200	88	43	312	173	66	35
	ghr-miR482a	TCTTTCCTACTCCTCCCATACC	22	484	639	1337	1012	965	1156	2582	1205	876	611	1424	1120	2233	2564	1577	1166
	ghr-miR482b	TCTTGCCTACTCCACCCATGCC	22	3020	6004	15011	23196	4294	7439	24607	24340	6878	5529	17651	18192	8725	13956	14312	19218
	ghr-novel-miR482c-3p	TATGGGGGGTATGGGCAGGTT	21	77	132	152	194	84	114	190	226	147	99	193	157	192	202	248	203
	ghr-novel-miR482c-5p	ATTCTTCCCAACACCTCCCATACC	24	2005	2995	5565	4749	3379	4143	7315	9842	5192	3675	9118	7293	4784	7573	6722	5393
	ghr-novel-miR482d-3p	GGAATCGCGTTTTTGGGAAGA	21	12	15	16	25	12	18	10	19	16	17	14	12	26	21	10	8
	ghr-novel-miR482d-5p	TTCCCAAAACCTCCAATTCCAATG	24	279	343	472	489	560	650	1230	832	797	335	704	475	493	499	446	370
MIR156	ghr-miR156a>ghr-miR156b>ghr-miR156d	TGACAGAAGAGAGTGAGCAC	20	19	14	135	26	15	24	120	53	25	32	74	47	26	26	56	30
	ghr-novel-miR156e-3p>ghr-novel-miR156f-3p	GCTCTCTATGCTTCTGTCATC	21	22	151	15	43	55	30	12	56	38	42	13	32	31	20	6	27
	ghr-novel-miR156e-5p>ghr-novel-miR156f-5p	TTGACAGAAGATAGAGAGCAC	21	6216	3975	7777	14511	8249	9967	8125	14395	9481	3899	3131	8124	8742	6124	3268	5975
	ghr-novel-miR156g-3p	GCTCCCTATGCTTCTGTCATC	21	18	30	8	86	26	17	6	200	23	15	21	51	39	17	12	32
	ghr-novel-miR156g-5p	TGACAGAAGATAGAGAGCAC	20	37	103	1	317	149	32	181	347	10	21	69	18	3	20	73	138
MIR3476	ghr-miR3476-5p	TGAACTGGGTTTGTTGGCTGC	21	2194	1965	3957	2930	2062	3523	5008	3033	2743	1956	2815	2324	3311	3966	3115	2037
	ghr-novel-miR3476b-3p>ghr-novel-miR3476c-3p	TCAACAAATACCAGTTTGAGC	21	11	7	5	16	21	22	31	5	12	1	3	2	8	5	8	4
	ghr-novel-miR3476b-5p	CGGACTGGATTTGTTGACAA	20	40	34	10	1	2	0	4	0	7	48	6	8	14	6	0	0
	ghr-novel-miR3476c-5p>ghr-novel-miR3476e	TCGGACTGGATTTGTTGACA	20	199	3	1	16	234	98	4	38	249	9	80	44	12	127	80	42
	ghr-novel-miR3476d	TCGGACTGGATTTGTTGACAA	21	3807	3963	1617	2276	5035	5241	4358	2942	8428	4430	877	1117	2398	2101	1469	1107
MIR166	ghr-miR166b	TCGGACCAGGCTTCATTCCCC	21	183679	301156	132794	130167	180952	210607	203243	203147	446419	206450	108654	148317	274989	335621	105142	94935
	ghr-novel-miR166c-5p>ghr-novel-miR166d-5p	TTGGACCAGGCTTCATTCCCC	21	578	847	466	389	573	682	686	607	1285	578	339	433	849	1073	349	298
	ghr-novel-miR166e-3p	GAATGTTGTCTGGTTCGATGT	21	3	7	4	6	2	2	6	12	2	1	0	6	1	2	7	1
	ghr-novel-miR166e-5p	TCGGACCAGGCTTCATTTCCCC	22	291	510	110	145	429	460	226	186	505	242	78	102	297	307	87	77
MIR172	ghr-miR172	AGAATCCTGATGATGCTGCAG	21	58	39	1	2	110	82	19	5	538	176	52	7	120	103	53	24
	ghr-novel-miR172b-3p	CGGCATCGTCAAGATTCATAGA	22	2	0	9	23	0	0	1	37	1	5	12	47	1	1	2	4
	ghr-novel-miR172b-5p	TGAATCTTGATGATGCTGCA	20	34	25	10	10	16	22	36	20	17	14	12	9	2	9	19	12
MIR393	ghr-miR393	TCCAAAGGGATCGCATTGATCT	22	1235	3530	5236	12829	2525	3524	12252	11030	2771	2118	3602	6758	1057	1978	5208	5006
	ghr-novel-miR393b-3p>ghr-novel-miR393c-3p	ATCATGCTATCCCTTCGGATT	21	44	57	104	178	55	116	199	104	104	59	86	61	102	98	88	48
	ghr-novel-miR393b-5p>ghr-novel-miR393c-5p	TCCAAAGGGATCGCATTGATCC	22	142	386	510	626	218	337	698	654	376	267	332	457	105	239	311	236
MIR535	ghr-novel-miR535a-3p>ghr-novel-miR535b-3p	TGACAATGAGAGAGAGCACGC	21	27	24	79	125	54	96	198	68	64	39	94	78	56	112	168	105
	ghr-novel-miR535a-5p	TGCTCTCTGTCGTTGTCATA	20	9	30	45	22	19	30	114	8	26	12	26	15	46	49	63	45
	ghr-novel-miR535b-5p	CTCTCTGTCGTTGTCATATGA	21	18	20	91	42	43	41	177	41	32	25	55	35	53	55	70	35
MIR159	ghr-novel-miR159a	TGGACTGAAGGGAGCTCCCT	20	61	86	15	10	108	98	37	7	105	46	15	10	137	130	27	5
	ghr-novel-miR159b	ATTGGACTGAAGGGAGCTCC	20	214	119	16	13	284	221	58	9	232	105	17	13	202	131	15	6
MIR160	ghr-miR160	TATGAGGAGCCATGCATGTAT	21	15	11	4	2	8	16	4	5	19	10	2	4	14	12	9	5
	ghr-novel-miR160b-5p>ghr-novel-miR160c-5p	TGCCTGGCTCCCTGAATGCCAT	22	421	899	1448	809	1143	1179	2441	856	1643	945	2014	740	1259	1577	1997	1059
MIR169	ghr-miR169a	TAGCCAAGGATGACTTGCCTG	21	12	9	5	11	43	20	85	10	25	9	9	10	23	20	19	21
	ghr-miR169b	CAGCCAAGGATGATTTGCCGG	21	4	7	0	0	2	9	1	3	7	10	4	4	0	3	0	6
MIR2949	ghr-miR2949a-5p	ACTTTTGAACTGGATTTGCCGA	22	1223	1893	2951	3463	3764	4447	6523	6872	5022	2547	2743	2357	1545	1962	2678	2766
	ghr-miR2949b>ghr-miR2949c	TCTTTTGAACTGGATTTGCCGA	22	16	17	4	4	42	2	65	11	7	3	0	0	4	16	31	22
MIR3627	ghr-novel-miR3627	TTGTCGCAGGAGCGATGGCACT	22	277	283	292	122	715	418	343	119	572	273	191	81	365	373	226	98
	ghr-novel-miR3627a-5p>ghr-novel-miR3627b-5p	TGTCGCAGGAGAGATGGCACTG	22	2922	691	122	41	9840	2969	385	94	2734	541	132	41	3628	1091	137	58
MIR477	ghr-novel-miR477-3p	GGAAGGTTTGGAGGAGATTGA	21	2	3	0	2	15	13	5	1	3	1	1	0	1	2	1	0
	ghr-novel-miR477-5p	ATCTCCCTCAAACGCTTCCAGC	22	2	3	8	4	2	6	25	5	0	3	4	7	11	12	15	10
MIR162	ghr-miR162a	TCGATAAACCTCTGCATCCAG	21	512	648	242	387	700	745	604	699	919	399	231	371	464	708	229	263
MIR164	ghr-miR164	TGGAGAAGCAGGGCACGTGCA	21	24	46	19	5	68	54	28	7	67	41	13	4	87	68	19	0
MIR167	ghr-miR167a>ghr-miR167b	TGAAGCTGCCAGCATGATCTA	21	259	591	1035	1335	830	1424	2201	1473	980	660	1259	1031	638	979	1384	1017
MIR171	ghr-novel-miR479b-5p>ghr-novel-miR479c-5p	CGAGCCGAATCAATATCACTC	21	22	19	22	23	27	37	22	24	41	24	20	18	29	30	13	12
MIR390	ghr-miR390a>ghr-miR390b>ghr-miR390c	AAGCTCAGGAGGGATAGCGCC	21	389	482	107	172	657	667	217	176	598	337	112	96	546	586	128	62
MIR10073	ghr-novel-miR10073	TAGGACATTGATGGCCGGCACCCT	24	25	29	32	20	29	20	57	14	34	20	16	13	29	33	21	8
MIR1530	ghr-novel-miR1530	TTTTTCACAAATATCACAATA	21	7	23	1	7	36	34	8	8	32	7	3	3	11	13	8	2
MIR394	ghr-miR394a>ghr-miR394b	TTGGCATTCTGTCCACCTCC	20	27	70	74	47	66	72	275	34	87	43	91	21	86	107	98	53
MIR3954	ghr-novel-miR3954	TTGGACAGAGTAATCACGGTC	21	1158	1235	1007	813	1961	2014	2247	1080	2232	1284	728	672	1347	1291	935	666
MIR396	ghr-miR396a>ghr-miR396b	TTCCACAGCTTTCTTGAACTG	21	17	216	628	498	86	194	1255	362	146	138	441	379	43	237	360	360
MIR399	ghr-miR399d	TGCCAAAGGAGATTTGCCCTG	21	11	11	25	7	8	8	29	12	16	17	17	15	17	16	12	12
MIR4344	ghr-novel-miR4344	ATGTACGTCTTAGAATGCCCGAAA	24	63	170	77	53	124	178	178	66	244	120	60	35	65	92	74	31
MIR488	ghr-novel-miR488	AAAGACGAAGAAATAACCTGCT	22	17	14	7	3	27	51	28	2	32	22	4	1	15	24	6	4
MIR6960	ghr-novel-miR6960	ATGAGAAGAGATTGTATGAAATT	23	28	34	8	23	43	86	34	15	39	31	7	6	25	19	7	6
MIR7486	ghr-miR7486a>ghr-miR7486b	AAGGAAGCGCTTTGTCCACGTGGA	24	5	16	0	6	7	9	13	5	15	11	12	3	5	19	9	3
MIR7495	ghr-miR7495a>ghr-miR7495b	TTACTTTAGATGTCTCCTTCA	21	92	137	65	97	242	260	474	171	328	148	54	40	84	102	87	68
MIR7501	ghr-miR7501	ATATCTGATTCTGACACGAAAAAA	24	3	3	2	3	8	10	7	7	21	6	3	3	8	14	8	0
MIR7504	ghr-miR7504b	AGGAGGAAAAATCTGATTTGTCAT	24	9	7	3	0	9	9	14	9	16	1	2	0	7	8	7	2
MIR7505	ghr-miR7505	TTCAGAAACCATCCCTTCCTT	21	116	226	300	119	120	237	483	226	240	187	261	150	238	395	263	95
MIR7506	ghr-miR7506	ATGTCTGGGACATGGCGTTGGCAC	24	545	500	420	141	200	354	433	173	536	298	316	121	355	445	229	105
MIR7507	ghr-miR7507	AAGGTAGTGAAGTAGGCAATTGGG	24	9	5	13	15	3	4	12	6	15	1	5	8	4	11	7	6
MIR7508	ghr-miR7508	CAAGAAAAGAAGTCGGGAGAG	21	548	781	1586	889	522	841	1619	917	965	652	1326	848	1176	1395	1355	700
MIR7509	ghr-miR7509	TCAAAAGCACTTTTTGACAGCAAT	24	8	7	13	7	26	17	54	6	20	2	9	4	19	17	15	6
MIR7510	ghr-miR7510a	AAGGTCATGATCTTTAGCGGCGTT	24	7	14	6	2	19	14	13	1	19	7	4	1	25	18	7	2
MIR7513	ghr-miR7513	AATCAGCCAGGAATCGTTTGA	21	4	7	4	3	8	2	3	7	10	3	2	4	2	4	11	1
MIR7514	ghr-miR7514	ATAAAGTGATAAGTGAGATCGTCT	24	15	21	4	3	18	16	17	2	33	24	7	1	9	30	5	3
MIR827	ghr-miR827a>ghr-miR827b>ghr-miR827c	TTAGATGACCATCAACAAACA	21	10	2	3	85	43	16	6	99	9	7	11	16	13	0	1	2
MIR8672	ghr-novel-miR8672	TAAGAGAATGGATTGTATGAAATT	24	151	190	54	42	164	221	148	67	176	111	28	36	132	105	38	35
Failed to standardize named miRNAs	A05%29222172..29222251%+%star	TAGTACAGTCAAATCAGTCTTGCC	24	3	5	4	0	6	13	13	5	10	1	1	2	3	7	4	0
	D02%5269718..5269797%-%star	TCGTGTTACTCCGTCCAAACA	21	11	12	21	13	22	26	28	15	22	11	19	14	13	16	20	8
	D02%618255..618310%-%star	ATGTCATCCATATCCCTTTTCAAT	24	17	17	7	8	9	8	9	1	16	11	1	3	9	5	10	2
	D05%42208277..42208360%+%mature	CAATAAAGAACGAAGCCTTA	20	11	8	1	0	21	11	2	2	22	4	1	1	13	2	3	0
	D08%13025587..13025651%+%mature	CATGTGGAGGGGTAAAGCCTGG	22	3	7	1	3	2	4	1	1	9	10	2	0	4	5	5	1
	D09%42272812..42272890%-%mature	ATAACTTGGATCATTGTAACGCCT	24	14	31	9	6	34	32	26	14	54	19	3	2	5	27	15	2
	scaffold2439_A09%76216..76299%+%star	TTGTGATATTATTGAAGAACA	21	17	8	1	3	29	21	7	7	20	10	0	0	7	4	2	3
