# Supplementary material for: Different MicroRNA Families Involved in Regulating High Temperature Stress Response during Cotton (Gossypium hirsutum L.) Anther Development
Source: Int J Mol Sci. 2020 Feb 14;21(4):1280. doi: 10.3390/ijms21041280 (PMC7072957; doi:10.3390/ijms21041280)
Supplement: Supplementary file 1 [file ijms-21-01280-s001.zip › Supplementary files/Supplementary Table S3.xlsx]

## Sheet: Sheet1
Table S3. Differentially expressed miRNAs under HT stress.
Family	miRNA_id	H1	H2	H3	H4	T1	T2	T3	T4
MIR156	ghr-miR156a>ghr-miR156b>ghr-miR156d	19	14	135	26	25	32	74	47
	ghr-novel-miR156e-3p>ghr-novel-miR156f-3p	22	151	15	43	38	42	13	32
	ghr-novel-miR156e-5p>ghr-novel-miR156f-5p	6216	3975	7777	14511	9481	3899	3131	8124
	ghr-novel-miR156g-3p	18	30	8	86	23	15	21	51
	ghr-novel-miR156g-5p	37	103	1	317	10	21	69	18
MIR3476	ghr-novel-miR3476b-3p>ghr-novel-miR3476c-3p	11	7	5	16	12	1	3	2
	ghr-novel-miR3476b-5p	40	34	10	1	7	48	6	8
	ghr-novel-miR3476c-5p>ghr-novel-miR3476e	199	3	1	16	249	9	80	44
	ghr-novel-miR3476d	3807	3963	1617	2276	8428	4430	877	1117
MIR172	ghr-miR172	58	39	1	2	538	176	52	7
	ghr-novel-miR172b-5p	34	25	10	10	17	14	12	9
MIR2949	ghr-miR2949a-5p	1223	1893	2951	3463	5022	2547	2743	2357
	ghr-miR2949b>ghr-miR2949c	16	17	4	4	7	3	0	0
MIR393	ghr-miR393	1235	3530	5236	12829	2771	2118	3602	6758
	ghr-novel-miR393b-3p>ghr-novel-miR393c-3p	44	57	104	178	104	59	86	61
MIR482	ghr-miR2948-5p	510	362	113	156	310	200	88	43
	ghr-novel-miR482d-3p	12	15	16	25	16	17	14	12
MIR535	ghr-novel-miR535a-3p>ghr-novel-miR535b-3p	27	24	79	125	64	39	94	78
MIR6960	ghr-novel-miR6960	28	34	8	23	39	31	7	6
MIR160	ghr-novel-miR160b-5p>ghr-novel-miR160c-5p	421	899	1448	809	1643	945	2014	740
MIR4344	ghr-novel-miR4344	63	170	77	53	244	120	60	35
MIR167	ghr-miR167a>ghr-miR167b	259	591	1035	1335	980	660	1259	1031
MIR394	ghr-miR394a>ghr-miR394b	27	70	74	47	87	43	91	21
MIR396	ghr-miR396a>ghr-miR396b	17	216	628	498	146	138	441	379
MIR7486	ghr-miR7486a>ghr-miR7486b	5	16	0	6	15	11	12	3
MIR7495	ghr-miR7495a>ghr-miR7495b	92	137	65	97	328	148	54	40
MIR827	ghr-miR827a>ghr-miR827b>ghr-miR827c	10	2	3	85	9	7	11	16
MIR1530	ghr-novel-miR1530	7	23	1	7	32	7	3	3
