# Supplementary material for: Different MicroRNA Families Involved in Regulating High Temperature Stress Response during Cotton (Gossypium hirsutum L.) Anther Development
Source: Int J Mol Sci. 2020 Feb 14;21(4):1280. doi: 10.3390/ijms21041280 (PMC7072957; doi:10.3390/ijms21041280)
Supplement: Supplementary file 1 [file ijms-21-01280-s001.zip › Supplementary files/Supplementary Table S4.xlsx]

## Sheet: Sheet1
Table S4. List of predicted target genes.
Predicted target gene
T1 VS H1		T2 VS H2		T3 VS H3		T4 VS H4
Gh_D03G1587		Gh_D01G1503		Gh_A01G0968		Gh_A05G2000
Gh_D06G0360		Gh_D03G0920		Gh_A01G1208		Gh_A05G3907
Gh_A06G0332		Gh_A03G0632		Gh_A01G1353		Gh_A06G1444
Gh_D05G3805		Gh_A13G0749		Gh_A02G0029		Gh_A10G1164
Gh_D09G1405		Gh_A04G1486		Gh_A02G0956		Gh_A11G1077
Gh_A09G1401		Gh_A01G1281		Gh_A02G1257		Gh_A12G0368
Gh_D04G0030		Gh_D04G1827		Gh_A02G1457		Gh_D01G1260
Gh_A05G3576		Gh_D02G1515		Gh_A02G1725		Gh_D05G1669
Gh_A03G0274		Gh_A03G1092		Gh_A03G0846		Gh_D05G2207
Gh_D03G1293		Gh_D11G0401		Gh_A03G1092		Gh_D06G0317
Gh_A12G2062		Gh_A11G0706		Gh_A03G1369		Gh_D07G2334
Gh_A02G1630		Gh_D11G0821		Gh_A03G1396		Gh_D08G0477
Gh_A01G0901		Gh_D13G0874		Gh_A03G1882		Gh_D08G0763
Gh_D01G0940		Gh_A04G1331		Gh_A04G0009		Gh_D11G1228
Gh_A13G0562		Gh_A04G1266		Gh_A04G0892		Gh_A02G0168
Gh_D01G1150		Gh_D12G0947		Gh_A04G1428		Gh_A04G0660
Gh_A05G3167		Gh_A12G0866		Gh_A05G1383		Gh_A07G0854
Gh_D03G0091		Gh_A11G0344		Gh_A05G1616		Gh_A08G2203
Gh_A11G3268		Gh_D04G1985		Gh_A05G2910		Gh_A08G2499
Gh_D02G1601		Gh_A11G2811		Gh_A05G3687		Gh_A09G0494
Gh_A13G2080		Gh_D11G3165		Gh_A05G4000		Gh_A11G0955
Gh_D13G0230		Gh_A03G1083		Gh_A06G0312		Gh_A11G2633
Gh_A13G0215		Gh_D02G1499		Gh_A06G0452		Gh_A11G2880
Gh_A13G0217		Gh_D12G1504		Gh_A06G1330		Gh_A12G0328
Gh_A06G0798		Gh_A12G1380		Gh_A06G2050		Gh_A12G1342
Gh_D06G0924		Gh_D01G1495		Gh_A07G0933		Gh_A12G1953
Gh_A11G0646		Gh_A01G1274		Gh_A07G2137		Gh_A13G0392
Gh_D12G1671		Gh_D07G0506		Gh_A07G2223		Gh_A13G1739
Gh_A12G1538		Gh_A07G0442		Gh_A08G0075		Gh_D02G0209
Gh_D06G0602		Gh_Sca035233G01		Gh_A08G0185		Gh_D02G1908
Gh_A12G1457		Gh_D04G1893		Gh_A08G0683		Gh_D04G1125
Gh_D12G1583		Gh_D06G0926		Gh_A08G1687		Gh_D04G1985
Gh_D10G0476		Gh_A06G0796		Gh_A08G1783		Gh_D06G1663
Gh_D09G0451		Gh_A01G2095		Gh_A09G0199		Gh_D07G0673
Gh_A09G0440		Gh_D09G1593		Gh_A09G0279		Gh_D07G1348
Gh_A11G2543		Gh_A09G1589		Gh_A09G0650		Gh_D09G0501
Gh_D03G0705		Gh_A12G1201		Gh_A09G0993		Gh_D09G1693
Gh_Sca084334G01		Gh_A10G0497		Gh_A09G1418		Gh_D10G0808
Gh_D10G1822		Gh_D10G0522		Gh_A09G1885		Gh_D10G1430
Gh_A10G1566		Gh_D01G1231		Gh_A09G2206		Gh_D11G0295
Gh_D05G3225		Gh_D06G0366		Gh_A10G0290		Gh_D11G1103
Gh_A04G0407		Gh_A07G2329		Gh_A10G0521		Gh_D11G3013
Gh_A11G0337		Gh_D07G0196		Gh_A10G0627		Gh_D11G3265
Gh_D11G0393		Gh_D06G0295		Gh_A10G0643		Gh_D12G0337
Gh_D08G2476		Gh_A13G1597		Gh_A10G1029		Gh_D12G1468
Gh_D11G2828		Gh_D01G0498		Gh_A10G1251		Gh_D12G1734
Gh_D05G2274		Gh_A01G0482		Gh_A10G1660		Gh_D13G0053
Gh_A05G2031		Gh_D01G1229		Gh_A10G2184		Gh_D13G0434
Gh_D12G0911		Gh_A12G0463		Gh_A10G2212		Gh_D13G2087
Gh_D02G0620		Gh_D12G0466		Gh_A10G2255		Gh_A06G1679
Gh_A02G0556		Gh_D06G2092		Gh_A11G0706
Gh_A05G1146		Gh_A09G1352		Gh_A11G1017
Gh_D05G1323		Gh_D09G1354		Gh_A11G1435
Gh_D02G0232		Gh_D12G1324		Gh_A11G2071
Gh_A02G0843		Gh_D11G1205		Gh_A11G2210
Gh_D11G1258		Gh_A11G3178		Gh_A11G2374
Gh_A11G1108		Gh_D11G2290		Gh_A11G2407
Gh_A08G2536		Gh_A04G1417		Gh_A11G2508
Gh_D08G0027		Gh_D04G0590		Gh_A11G2529
Gh_D05G1808		Gh_A05G3226		Gh_A12G0153
Gh_D12G0458		Gh_D05G1530		Gh_A12G0535
Gh_A09G2114		Gh_A05G1363		Gh_A12G1380
Gh_A05G0566		Gh_A05G0154		Gh_A12G1631
Gh_D05G0695		Gh_A11G0815		Gh_A12G1939
Gh_D08G0645		Gh_D11G0956		Gh_A12G1955
Gh_D08G0784		Gh_A05G1228		Gh_A12G1980
Gh_A06G0721		Gh_D05G1400		Gh_A12G2059
Gh_A08G0677		Gh_D11G0976		Gh_A12G2549
Gh_A12G0194		Gh_A11G1571		Gh_A13G0924
Gh_D10G1863		Gh_D11G1728		Gh_A13G1218
Gh_A09G0936		Gh_D09G0825		Gh_A13G1306
Gh_D09G0963		Gh_A09G0363		Gh_A13G1307
Gh_D04G1485		Gh_D09G1679		Gh_A13G2313
Gh_A04G1430		Gh_D06G1954		Gh_D01G1018
Gh_A13G2004		Gh_A06G1600		Gh_D01G1503
Gh_D12G2768		Gh_A09G1900		Gh_D01G1810
Gh_A12G1506		Gh_D09G2097		Gh_D02G0167
Gh_D13G2398		Gh_D08G1755		Gh_D02G1268
Gh_A13G1999		Gh_A02G0610		Gh_D02G1515
Gh_D12G0529		Gh_D02G0664		Gh_D02G1906
Gh_A13G2045		Gh_D08G2278		Gh_D02G2099
Gh_D13G2115		Gh_D10G2059		Gh_D04G0306
Gh_A13G1766		Gh_D05G1010		Gh_D04G0695
Gh_D13G2446		Gh_A10G0407		Gh_D04G1827
Gh_D10G1644		Gh_D11G0428		Gh_D04G1985
Gh_D08G1970		Gh_A11G0368		Gh_D04G2006
Gh_A06G0539		Gh_D05G3285		Gh_D05G0582
Gh_A05G2588		Gh_A04G0362		Gh_D05G0697
Gh_A08G1640		Gh_D05G0445		Gh_D05G1131
Gh_A01G1530		Gh_Sca015696G01		Gh_D05G1206
Gh_D01G1779		Gh_A05G0339		Gh_D05G1297
Gh_D09G1168		Gh_D06G2239		Gh_D05G1800
Gh_A09G1163		Gh_D07G2412		Gh_D05G2621
Gh_A05G2127		Gh_A07G0603		Gh_D05G2895
Gh_D05G2385		Gh_A10G2226		Gh_D05G2947
Gh_A13G0631		Gh_D11G2852		Gh_D05G2978
Gh_D13G0747		Gh_D11G2853		Gh_D05G3110
Gh_A02G1124		Gh_A11G2508		Gh_D05G3538
Gh_A03G0552		Gh_D12G2024		Gh_D06G1659
Gh_D03G0977		Gh_A12G1854		Gh_D06G1975
Gh_D13G1167		Gh_D13G1739		Gh_D06G2268
Gh_D10G1105		Gh_D06G0602		Gh_D07G0474
Gh_A10G2140		Gh_A08G0971		Gh_D07G0959
Gh_D10G2461		Gh_D08G1188		Gh_D07G1414
Gh_A12G2585		Gh_D02G1837		Gh_D07G2337
Gh_A08G0982		Gh_A03G2136		Gh_D07G2349
Gh_A11G1989		Gh_D10G0986		Gh_D07G2500
Gh_D11G1993		Gh_A10G0776		Gh_D08G0550
Gh_D08G1257		Gh_D11G2186		Gh_D08G0606
Gh_D12G0689		Gh_A11G1048		Gh_D08G0811
Gh_A11G1496		Gh_A11G0046		Gh_D08G1088
Gh_D05G2022		Gh_D11G0050		Gh_D08G1898
Gh_A05G1825		Gh_A06G1043		Gh_D08G2045
Gh_D02G0882		Gh_A10G0013		Gh_D08G2129
Gh_A02G0833		Gh_D11G2461		Gh_D09G0244
Gh_D05G0157		Gh_D05G0018		Gh_D09G0515
Gh_D09G2392		Gh_A05G0014		Gh_D09G0963
Gh_A09G2187		Gh_D06G1264		Gh_D09G1386
Gh_D07G2131		Gh_D04G0321		Gh_D09G1426
Gh_A07G1908		Gh_A08G0271		Gh_D09G1991
Gh_Sca004981G03		Gh_A03G0358		Gh_D09G2406
Gh_A13G0322		Gh_D03G1214		Gh_D10G0283
Gh_D13G0361		Gh_A13G1234		Gh_D10G0293
Gh_A01G0183		Gh_D13G1533		Gh_D10G0438
Gh_D05G0253		Gh_D05G0218		Gh_D10G0559
Gh_A11G3202		Gh_A06G1725		Gh_D10G0685
Gh_D11G3448		Gh_D06G2253		Gh_D10G1738
Gh_A05G3950		Gh_A11G0480		Gh_D10G1918
Gh_A05G3074		Gh_D11G0558		Gh_D10G2428
Gh_D05G3796		Gh_D05G0498		Gh_D11G0775
Gh_D10G2413		Gh_D03G0658		Gh_D11G1587
Gh_Sca125966G01		Gh_A02G1780		Gh_D11G2517
Gh_D08G0776		Gh_D02G0292		Gh_D11G2550
Gh_D11G1549		Gh_D01G1623		Gh_D11G2688
Gh_D09G0125		Gh_D05G2281		Gh_D11G2852
Gh_D12G0640		Gh_D05G2628		Gh_D11G2853
Gh_D08G1163		Gh_D01G2345		Gh_D11G2880
Gh_D12G2817		Gh_A05G2362		Gh_D12G0366
Gh_D05G2029		Gh_D05G0626		Gh_D12G0466
Gh_A05G1833		Gh_A05G0507		Gh_D12G0947
Gh_D07G0713		Gh_D13G0835		Gh_D12G1504
Gh_A08G1055		Gh_D06G0541		Gh_D12G1973
Gh_A11G0639		Gh_D11G1284		Gh_D13G0874
Gh_D13G1502		Gh_A11G1133		Gh_D13G1172
Gh_D05G3848		Gh_D13G1704		Gh_D13G1608
Gh_A05G1225		Gh_D10G1703		Gh_D13G2191
Gh_A10G0412		Gh_A10G1460		Gh_Sca004768G11
Gh_D10G0426		Gh_A13G1393		Gh_Sca010839G01
Gh_A12G0483		Gh_D11G0680		Gh_A01G0816
Gh_D12G0491		Gh_A11G0593		Gh_A01G0971
Gh_D03G0917		Gh_A13G1114		Gh_A01G1205
Gh_A10G0928		Gh_D13G1385		Gh_A01G1575
Gh_D10G0844		Gh_A12G0513		Gh_A02G0541
Gh_A12G1901		Gh_A01G0405		Gh_A02G1730
Gh_D08G1713		Gh_D01G0411		Gh_A03G0703
Gh_A08G1421		Gh_A02G0267		Gh_A03G1207
Gh_D12G0120		Gh_D02G0334		Gh_A03G1229
Gh_A05G1624		Gh_D06G1583		Gh_A04G0537
Gh_A10G1466		Gh_D09G1775		Gh_A05G1089
Gh_D10G1708		Gh_A09G1680		Gh_A05G1852
Gh_D05G1139		Gh_A08G1912		Gh_A05G2212
Gh_A05G1021		Gh_D02G0632		Gh_A05G3066
Gh_A08G2287		Gh_Sca004867G01		Gh_A05G3132
Gh_A08G0245		Gh_D05G1055		Gh_A05G3321
Gh_D11G0806		Gh_D06G0609		Gh_A06G0575
Gh_A11G0689		Gh_D12G1429		Gh_A06G1534
Gh_A06G0984		Gh_D01G0079		Gh_A06G1628
Gh_A05G3459		Gh_D10G2447		Gh_A07G0606
Gh_A02G0192		Gh_A10G2127		Gh_A07G0769
Gh_D06G0689		Gh_D02G2228		Gh_A07G2335
Gh_A06G0607		Gh_D05G2853		Gh_A08G1158
Gh_D04G1973		Gh_D03G1264		Gh_A08G1494
Gh_A10G1124		Gh_A03G0314		Gh_A10G0583
Gh_D10G1372		Gh_D12G0012		Gh_A10G0763
Gh_D08G1629		Gh_A12G0010		Gh_A11G0113
Gh_D05G2910		Gh_A03G0664		Gh_A11G0922
Gh_A05G2619		Gh_D09G1012		Gh_A11G2227
Gh_A09G1601		Gh_A09G0992		Gh_A12G0176
Gh_D09G1698		Gh_D08G2602		Gh_A12G0237
Gh_D04G1360		Gh_D09G0468		Gh_A12G1091
Gh_A04G0861		Gh_D04G0996		Gh_A12G2730
Gh_A11G1862		Gh_A09G0511		Gh_A13G1068
Gh_D11G2125		Gh_A05G0463		Gh_D01G1022
Gh_A01G0800		Gh_D05G3920		Gh_D01G1158
Gh_D01G0828		Gh_D12G1373		Gh_D01G1367
Gh_D01G0190		Gh_A12G1245		Gh_D01G1884
Gh_D07G2488		Gh_D07G0828		Gh_D02G0120
Gh_A07G1765		Gh_D13G0390		Gh_D02G0605
Gh_D05G1486		Gh_D12G1408		Gh_D02G0948
Gh_A12G2368		Gh_A12G1286		Gh_D02G1761
Gh_A05G1317		Gh_D07G0382		Gh_D04G0942
Gh_A08G0543		Gh_A07G0325		Gh_D04G1877
Gh_D08G0634		Gh_A03G0970		Gh_D05G1268
Gh_D07G1820		Gh_D02G1353		Gh_D05G2048
Gh_D12G1247		Gh_D04G0400		Gh_D05G2194
Gh_A12G1119		Gh_A11G0809		Gh_D05G2472
Gh_D03G0382		Gh_A12G1613		Gh_D05G2946
Gh_A09G1133		Gh_D12G1754		Gh_D06G0435
Gh_A08G0663		Gh_A01G1214		Gh_D06G0652
Gh_D03G0384		Gh_D01G1884		Gh_D06G0759
Gh_D03G0381		Gh_A01G1575		Gh_D06G1160
Gh_D03G0383		Gh_D10G0367		Gh_D06G1460
Gh_A02G1243		Gh_A10G0359		Gh_D06G1904
Gh_A09G0293		Gh_D03G1758		Gh_D07G0187
Gh_A12G2560		Gh_D11G2409		Gh_D07G1007
Gh_D12G0776		Gh_D05G3413		Gh_D07G2189
Gh_A04G0017		Gh_A13G2227		Gh_D07G2405
Gh_D04G0185		Gh_A11G1661		Gh_D08G1440
Gh_D09G0937		Gh_A11G0871		Gh_D09G0340
Gh_A02G0632		Gh_D07G0381		Gh_D09G2309
Gh_D11G2329		Gh_A07G0324		Gh_D10G2577
Gh_A11G3229		Gh_D12G1895		Gh_D11G0316
Gh_D13G1342		Gh_A12G1743		Gh_D11G1063
Gh_A13G1077		Gh_D11G0582		Gh_D11G2205
Gh_A11G0715		Gh_A11G0504		Gh_D11G3246
Gh_D09G1628		Gh_A11G1502		Gh_D11G3523
Gh_A07G1267		Gh_A09G0895		Gh_D12G1215
Gh_D07G1377		Gh_D06G0652		Gh_D12G2543
Gh_A07G1343		Gh_A06G0575		Gh_D13G0658
Gh_D09G0507		Gh_D08G2682		Gh_D13G1334
Gh_A09G0500		Gh_A08G1954		Gh_D13G1474
Gh_A10G1847		Gh_D09G2170
Gh_D10G2107		Gh_A03G1461
Gh_D11G0758		Gh_A09G1967
Gh_A11G1674		Gh_A05G3861
Gh_A10G2007		Gh_A03G0703
Gh_D07G0022		Gh_D05G2366
Gh_D05G0358		Gh_A06G1969
Gh_A05G3932		Gh_A05G3304
Gh_A08G0500		Gh_D04G0298
Gh_D08G0586		Gh_D11G3410
Gh_D02G1728		Gh_A11G2227
Gh_A07G0749		Gh_A03G0838
Gh_D07G0810		Gh_D02G1172
Gh_A05G0453		Gh_A13G0948
Gh_D05G0573		Gh_A01G1303
Gh_A05G0452		Gh_D13G1204
Gh_D05G0572		Gh_A13G0952
Gh_D13G0724		Gh_A08G0254
Gh_D07G0413		Gh_D13G2188
Gh_D13G0190		Gh_A09G0337
Gh_D13G0750		Gh_D09G0340
Gh_D09G0566		Gh_A05G0042
Gh_A03G0079		Gh_D05G0094
Gh_D03G1579		Gh_D10G0301
Gh_D03G1486		Gh_D05G1015
Gh_A03G2017		Gh_D11G1776
Gh_A01G1005		Gh_D12G1781
Gh_D01G1063		Gh_A12G1638
Gh_D05G2167		Gh_D06G1700
Gh_A05G1936		Gh_A06G1358
Gh_D05G2953		Gh_A10G0296
Gh_A05G2651		Gh_D10G0298
Gh_A10G0426		Gh_A05G1541
Gh_D11G2051		Gh_D05G1716
Gh_D03G1607		Gh_D04G0069
Gh_D03G1458		Gh_A05G3538
Gh_A03G0124		Gh_D05G1309
Gh_D13G0802		Gh_A05G1136
Gh_A13G0689		Gh_A02G0530
Gh_D13G0799		Gh_D11G2400
Gh_D07G0126		Gh_A11G1257
Gh_A07G2367		Gh_A01G1479
Gh_A12G0838		Gh_A05G1740
Gh_D09G1701		Gh_D05G1935
Gh_A09G1603		Gh_D01G2346
Gh_A09G0161		Gh_A01G0497
Gh_D09G0153		Gh_A07G0769
Gh_A03G1655		Gh_D07G0837
Gh_D02G2071		Gh_D10G1840
Gh_D10G1439		Gh_A02G0285
Gh_A10G1074		Gh_D11G2231
Gh_A07G1460		Gh_A05G3477
Gh_D07G1556		Gh_D04G1931
Gh_A05G0375		Gh_A10G0549
Gh_A05G0843		Gh_D10G0589
Gh_D05G3893		Gh_Sca060831G01
Gh_D13G1130		Gh_A05G2093
Gh_A03G0359		Gh_A02G1633
Gh_D07G0238		Gh_D08G2301
Gh_A10G0011		Gh_D08G0159
Gh_D10G0013		Gh_A03G1020
Gh_D01G2226		Gh_D01G1363
Gh_D11G2836		Gh_A01G2119
Gh_D12G0090		Gh_D05G2504
Gh_D10G2005		Gh_A06G0673
Gh_A08G2272		Gh_A10G1529
Gh_D08G2639		Gh_A08G0626
Gh_Sca117883G01		Gh_D08G0724
Gh_A11G0225		Gh_D08G0343
Gh_D11G0239		Gh_A08G0706
Gh_D10G2130		Gh_D08G0823
Gh_A10G1865		Gh_D08G0824
Gh_D01G0952		Gh_D11G3038
Gh_A01G0909		Gh_A11G2677
Gh_A05G0268		Gh_D01G0869
Gh_D05G0369		Gh_A01G0842
Gh_A02G0890		Gh_D10G0284
Gh_D02G2396		Gh_A10G0283
Gh_A10G1586		Gh_D05G3157
Gh_D10G1842		Gh_A05G0235
Gh_D13G0769		Gh_D05G0320
Gh_D13G2200		Gh_A06G1154
Gh_A13G1834		Gh_D06G1433
Gh_A09G1970		Gh_A08G0882
Gh_D09G2174		Gh_D08G1072
Gh_A02G0360		Gh_A03G0139
Gh_D02G0419		Gh_D01G0220
Gh_D08G1445		Gh_A01G0172
Gh_A08G1163		Gh_A12G1987
Gh_D07G1892		Gh_D12G2166
Gh_A07G1681		Gh_A04G1353
Gh_A07G1717		Gh_D04G1990
Gh_D05G2640		Gh_D04G0537
Gh_D11G2112		Gh_A05G3102
Gh_A03G0641		Gh_D11G2670
Gh_D05G3668		Gh_A07G0795
Gh_Sca203516G01		Gh_D07G0857
Gh_D08G1592		Gh_D05G3267
Gh_A08G1300		Gh_A11G3211
Gh_A05G3354		Gh_D10G1386
Gh_D13G1540		Gh_A10G1119
Gh_A08G0062		Gh_D11G2176
Gh_D11G0877		Gh_A11G1841
Gh_A10G1392		Gh_D13G0838
Gh_D10G1058		Gh_A04G0372
Gh_A05G0361		Gh_D12G1867
Gh_D01G2196		Gh_D09G1675
Gh_A11G2672		Gh_D09G2413
Gh_D11G3034		Gh_A09G2211
Gh_A04G0082		Gh_A01G2140
Gh_D01G0699		Gh_A02G0155
Gh_D05G3643		Gh_D02G0192
Gh_A03G0918		Gh_D07G0148
Gh_D02G1300		Gh_A06G0364
Gh_A09G0056		Gh_D11G2550
Gh_D09G0052		Gh_A12G0153
Gh_A08G1346		Gh_D12G0166
Gh_D08G1641		Gh_A12G0769
Gh_D05G3542		Gh_A07G2223
Gh_A13G0568		Gh_A09G1690
Gh_D13G0564		Gh_D09G1796
Gh_A11G2708		Gh_A09G1692
Gh_A13G1906		Gh_A07G0310
Gh_A07G0375		Gh_D13G1608
Gh_D07G0438		Gh_A13G1307
Gh_D13G2293		Gh_A09G1418
Gh_D12G0686		Gh_D09G1426
Gh_A07G1944		Gh_D05G3562
Gh_A12G2320		Gh_A04G0153
Gh_A12G0677		Gh_D12G0784
Gh_A07G0821		Gh_D07G0577
Gh_D07G0881		Gh_D05G2673
Gh_A05G2769		Gh_D07G1551
Gh_D05G3073		Gh_D09G0963
Gh_A07G1960		Gh_D13G2136
Gh_D07G2177		Gh_A13G2322
Gh_A12G0480		Gh_D10G2428
Gh_A11G0985		Gh_A05G0537
Gh_Sca004934G02		Gh_D05G0671
Gh_A08G0170		Gh_D05G2601
Gh_D08G0248		Gh_D08G0550
Gh_D04G1320		Gh_A07G1847
Gh_D05G1382		Gh_D01G1598
Gh_A10G1380		Gh_A01G1353
Gh_D05G1485		Gh_D12G1774
Gh_D08G0188		Gh_A08G1887
Gh_D04G2023		Gh_D08G2250
Gh_A04G1095		Gh_D11G1553
Gh_D04G1703		Gh_A07G2095
Gh_A04G1096		Gh_D07G2500
Gh_A01G2060		Gh_D04G0928
Gh_D06G0636		Gh_A04G0487
Gh_D11G0744		Gh_A08G0683
Gh_D05G3448		Gh_A01G0016
Gh_D12G2328		Gh_D01G0015
Gh_A12G2152		Gh_A07G0063
Gh_A11G2661		Gh_D07G0303
Gh_D01G0397		Gh_A10G1138
Gh_D11G3023		Gh_D10G1358
Gh_A02G1246		Gh_A11G2374
Gh_D03G0385		Gh_D11G2688
Gh_A11G1913		Gh_Sca004965G01
Gh_A04G0255		Gh_D05G2097
Gh_D02G0484		Gh_D12G1773
Gh_A12G0895		Gh_A04G0105
Gh_A09G1359		Gh_D09G2406
Gh_D09G1361		Gh_A09G2206
Gh_A05G3817		Gh_D05G3617
Gh_D05G1280		Gh_D09G1386
Gh_D05G0293		Gh_A09G1384
Gh_D09G2004		Gh_A10G2255
Gh_A03G1326		Gh_D11G2303
Gh_A11G2729		Gh_D10G0685
Gh_D05G0248		Gh_D10G0283
Gh_A11G1976		Gh_D09G0571
Gh_D13G0632		Gh_A09G0571
Gh_D06G2023		Gh_D10G0293
Gh_A05G2840		Gh_A10G0290
Gh_A11G2201		Gh_D08G1898
Gh_A06G1109		Gh_D09G0280
Gh_A02G0271		Gh_A09G0279
Gh_D06G0799		Gh_D12G0723
Gh_A13G2192		Gh_A12G0708
Gh_D03G0819		Gh_Sca038966G01
Gh_D06G0716		Gh_A05G1003
Gh_D02G1438		Gh_D02G1148
Gh_D05G2872		Gh_A03G0873
Gh_A09G1711		Gh_D11G2522
Gh_D05G0983		Gh_D06G1648
Gh_A05G0901		Gh_D01G0885
Gh_A06G0754		Gh_A01G0852
Gh_D06G0867		Gh_A09G0261
Gh_D11G1280		Gh_D06G0762
Gh_A11G1130		Gh_A11G0949
Gh_A06G0411		Gh_D11G1094
Gh_D06G0444		Gh_D08G1352
Gh_D07G0044		Gh_A08G1071
Gh_D07G1859		Gh_A05G3687
Gh_A11G1449		Gh_A03G0846
Gh_A11G2496		Gh_D08G0459
Gh_D11G1205		Gh_D12G0345
Gh_A11G1048		Gh_D06G1485
Gh_D06G2185		Gh_A06G1187
Gh_A06G1793		Gh_A05G2365
Gh_A06G1337		Gh_A11G0713
Gh_D07G1252		Gh_D11G0831
Gh_A07G1154		Gh_D02G1737
Gh_D13G0795		Gh_D08G1081
Gh_D03G0288		Gh_A11G0351
Gh_A07G2340		Gh_D11G0408
Gh_D07G0197		Gh_D01G2146
Gh_A07G2330		Gh_A08G0894
Gh_Sca091184G01		Gh_D08G1088
Gh_A04G1230		Gh_D05G1287
Gh_D09G1507		Gh_A05G1117
Gh_D09G0609		Gh_D05G3335
Gh_A06G0851		Gh_D05G2365
Gh_D06G0989		Gh_A12G0437
Gh_D13G1317		Gh_A09G0993
Gh_A13G1054		Gh_D09G1013
Gh_A13G0968		Gh_A06G0780
Gh_D13G1218		Gh_D06G0395
Gh_D07G0595		Gh_D10G1022
Gh_A08G0393		Gh_D12G0887
Gh_D11G2859		Gh_D07G0634
Gh_D02G1194		Gh_A07G0568
Gh_A03G0779		Gh_A02G0024
Gh_D10G1933		Gh_A05G0471
Gh_D03G1194		Gh_A05G2154
Gh_A10G0226		Gh_A05G3411
Gh_D10G0205		Gh_A08G1559
Gh_A11G0896		Gh_A13G1275
Gh_D11G1043		Gh_D01G1483
Gh_D13G1256		Gh_D03G1282
Gh_A02G1003		Gh_D04G0180
Gh_D03G0732		Gh_D05G1832
Gh_D11G2687		Gh_D11G0175
Gh_A05G0399		Gh_Sca004801G01
Gh_D04G1830		Gh_A01G1867
Gh_A06G0962		Gh_A02G0103
Gh_D06G0355		Gh_A02G0361
Gh_A06G0327		Gh_A02G0542
Gh_Sca007246G01		Gh_A02G1062
Gh_A01G1608		Gh_A02G1260
Gh_A11G2818		Gh_A02G1495
Gh_D11G3173		Gh_A03G0292
Gh_D05G0569		Gh_A04G0773
Gh_A05G0449		Gh_A05G0559
Gh_A11G1832		Gh_A05G0577
Gh_D11G2205		Gh_A05G1440
Gh_A12G0074		Gh_A05G1643
Gh_A05G3861		Gh_A05G1801
Gh_D11G0301		Gh_A05G1936
Gh_A10G1733		Gh_A05G3074
Gh_D11G1095		Gh_A05G3324
Gh_A07G0367		Gh_A05G3428
Gh_D06G0673		Gh_A06G0328
Gh_A06G0592		Gh_A06G0546
Gh_D05G3058		Gh_A06G0919
Gh_A08G0120		Gh_A06G1908
Gh_D08G0165		Gh_A07G2146
Gh_D07G2125		Gh_A07G2256
Gh_Sca006585G01		Gh_A08G0294
Gh_D07G0528		Gh_A08G0564
Gh_A06G0118		Gh_A08G1610
Gh_A07G0464		Gh_A08G1969
Gh_A11G0334		Gh_A08G2566
Gh_D11G0390		Gh_A09G2168
Gh_D12G1596		Gh_A10G0169
Gh_A06G0992		Gh_A10G0310
Gh_A02G0745		Gh_A10G0822
Gh_D06G1181		Gh_A10G1860
Gh_A12G0598		Gh_A10G2004
Gh_A04G0162		Gh_A11G0628
Gh_A03G1472		Gh_A11G0710
Gh_D02G1939		Gh_A11G1378
Gh_D10G0868		Gh_A11G1795
Gh_D11G0370		Gh_A11G3008
Gh_A09G2065		Gh_A12G0670
Gh_D09G2274		Gh_A12G2027
Gh_D12G0610		Gh_A12G2348
Gh_D01G2095		Gh_A12G2489
Gh_A01G1854		Gh_A13G0438
Gh_D11G2622		Gh_D01G0148
Gh_A11G2312		Gh_D01G0424
Gh_A13G0758		Gh_D01G0776
Gh_D13G1020		Gh_D02G0038
Gh_D11G1045		Gh_D02G0606
Gh_A04G0464		Gh_D02G0857
Gh_Sca005321G01		Gh_D02G1626
Gh_A01G0628		Gh_D02G2363
Gh_D01G0641		Gh_D02G2382
Gh_A05G0145		Gh_D03G0218
Gh_A12G2186		Gh_D03G0555
Gh_D12G2365		Gh_D03G0619
Gh_D01G1598		Gh_D03G1227
Gh_A05G1962		Gh_D04G0178
Gh_D05G3861		Gh_D04G0275
Gh_A05G1095		Gh_D04G0568
Gh_D12G1209		Gh_D04G1258
Gh_D01G0152		Gh_D04G1976
Gh_A01G2041		Gh_D05G0706
Gh_D03G1112		Gh_D05G1996
Gh_A07G0016		Gh_D05G2167
Gh_A03G0432		Gh_D05G2524
Gh_D05G1796		Gh_D05G2603
Gh_A05G1612		Gh_D05G2944
Gh_A10G1943		Gh_D06G0356
Gh_D10G2316		Gh_D06G0613
Gh_A09G2039		Gh_D06G1080
Gh_D09G2244		Gh_D07G0545
Gh_A10G1254		Gh_D07G0588
Gh_D10G1232		Gh_D07G1020
Gh_A09G2337		Gh_D07G2358
Gh_D10G0344		Gh_D08G0659
Gh_A13G0685		Gh_D08G0793
Gh_A07G1031		Gh_D08G0887
Gh_D07G1110		Gh_D08G1264
Gh_D10G0657		Gh_D08G1789
Gh_D12G2720		Gh_D08G1866
Gh_D05G0799		Gh_D08G1919
Gh_A05G0654		Gh_D09G0676
Gh_D12G0572		Gh_D10G0184
Gh_D06G0568		Gh_D10G0316
Gh_D11G1765		Gh_D10G0812
Gh_A07G1062		Gh_D10G2381
Gh_D07G1154		Gh_D11G0002
Gh_A06G0947		Gh_D11G0160
Gh_A13G0194		Gh_D11G1658
Gh_D10G0454		Gh_D11G1710
Gh_A10G0438		Gh_D11G1734
Gh_A11G1766		Gh_D11G1963
Gh_D04G0400		Gh_D11G3501
Gh_A05G3206		Gh_D12G2206
Gh_A03G1942		Gh_D12G2484
Gh_D04G0931		Gh_D12G2617
Gh_D02G0822		Gh_D13G0080
Gh_A02G0773		Gh_D13G1579
Gh_A01G1966		Gh_D13G2229
Gh_A07G1897		Gh_D13G2282
Gh_D07G2113		Gh_D05G3873
Gh_A13G1155
Gh_D13G1441
Gh_D05G3078
Gh_A06G1665
Gh_D06G2040
Gh_D07G2446
Gh_A11G1066
Gh_D11G1219
Gh_D08G0772
Gh_D02G1186
Gh_D05G2422
Gh_D08G1500
Gh_A08G1217
Gh_D11G1646
Gh_A11G1488
Gh_D01G1804
Gh_A01G1553
Gh_A07G0820
Gh_D07G0024
Gh_A07G0018
Gh_Sca126936G01
Gh_D12G2004
Gh_A10G1082
Gh_D10G1427
Gh_D09G1928
Gh_A09G1806
Gh_A11G1303
Gh_D01G1089
Gh_A01G1040
Gh_A06G1648
Gh_D06G2015
Gh_A02G1644
Gh_A11G1238
Gh_D10G0938
Gh_A10G0822
Gh_A08G1774
Gh_D08G2120
Gh_D07G1785
Gh_D08G2427
Gh_A08G2036
Gh_D02G2054
Gh_D11G1285
Gh_A02G0397
Gh_A08G1384
Gh_A12G0410
Gh_D12G0403
Gh_A06G1733
Gh_D06G2245
Gh_D12G1043
Gh_A12G0952
Gh_A05G1252
Gh_D05G1414
Gh_A03G1446
Gh_D02G1906
Gh_D07G1772
Gh_A05G2005
Gh_D10G1727
Gh_A05G0517
Gh_A10G1484
Gh_A12G1569
Gh_A10G1388
Gh_A07G0902
Gh_D07G0974
Gh_A02G1395
Gh_D05G2916
Gh_D11G3421
Gh_D03G0605
Gh_A11G2408
Gh_A05G2015
Gh_Sca005794G01
Gh_A12G0399
Gh_Sca005308G03
Gh_A01G0215
Gh_A09G0074
Gh_D12G0269
Gh_D10G1482
Gh_A10G1040
Gh_D01G0363
Gh_D12G1655
Gh_A12G1532
Gh_A04G0966
Gh_D04G1509
Gh_A02G0139
Gh_A02G0140
Gh_D02G0180
Gh_A05G2107
Gh_A11G1871
Gh_D11G2100
Gh_D06G1112
Gh_D11G1020
Gh_Sca156696G01
Gh_A11G0875
Gh_A13G1551
Gh_D13G1885
