# Supplementary material for: Different MicroRNA Families Involved in Regulating High Temperature Stress Response during Cotton (Gossypium hirsutum L.) Anther Development
Source: Int J Mol Sci. 2020 Feb 14;21(4):1280. doi: 10.3390/ijms21041280 (PMC7072957; doi:10.3390/ijms21041280)
Supplement: Supplementary file 1 [file ijms-21-01280-s001.zip › Supplementary files/Supplementary Table S5.xlsx]

## Sheet: Sheet1
Table S5. List of differentially expressed genes.
Differentially expressed genes
T1 VS H1		T2 VS H2		T3 VS H3		T4 VS H4
Gh_A01G0002		Gh_A01G0031		Gh_A01G0002		Gh_A01G0027
Gh_A01G0015		Gh_A01G0068		Gh_A01G0018		Gh_A01G0042
Gh_A01G0028		Gh_A01G0072		Gh_A01G0034		Gh_A01G0045
Gh_A01G0034		Gh_A01G0080		Gh_A01G0116		Gh_A01G0077
Gh_A01G0039		Gh_A01G0093		Gh_A01G0134		Gh_A01G0083
Gh_A01G0065		Gh_A01G0094		Gh_A01G0167		Gh_A01G0116
Gh_A01G0090		Gh_A01G0099		Gh_A01G0200		Gh_A01G0134
Gh_A01G0134		Gh_A01G0102		Gh_A01G0222		Gh_A01G0142
Gh_A01G0169		Gh_A01G0185		Gh_A01G0250		Gh_A01G0156
Gh_A01G0189		Gh_A01G0212		Gh_A01G0291		Gh_A01G0164
Gh_A01G0201		Gh_A01G0282		Gh_A01G0349		Gh_A01G0174
Gh_A01G0202		Gh_A01G0287		Gh_A01G0358		Gh_A01G0210
Gh_A01G0212		Gh_A01G0296		Gh_A01G0388		Gh_A01G0222
Gh_A01G0265		Gh_A01G0402		Gh_A01G0389		Gh_A01G0261
Gh_A01G0280		Gh_A01G0433		Gh_A01G0412		Gh_A01G0284
Gh_A01G0296		Gh_A01G0516		Gh_A01G0418		Gh_A01G0297
Gh_A01G0349		Gh_A01G0524		Gh_A01G0420		Gh_A01G0299
Gh_A01G0412		Gh_A01G0556		Gh_A01G0428		Gh_A01G0328
Gh_A01G0486		Gh_A01G0589		Gh_A01G0451		Gh_A01G0361
Gh_A01G0515		Gh_A01G0713		Gh_A01G0453		Gh_A01G0388
Gh_A01G0516		Gh_A01G0757		Gh_A01G0481		Gh_A01G0451
Gh_A01G0519		Gh_A01G0811		Gh_A01G0487		Gh_A01G0476
Gh_A01G0546		Gh_A01G0828		Gh_A01G0524		Gh_A01G0502
Gh_A01G0560		Gh_A01G0840		Gh_A01G0537		Gh_A01G0562
Gh_A01G0592		Gh_A01G0894		Gh_A01G0560		Gh_A01G0580
Gh_A01G0597		Gh_A01G0937		Gh_A01G0565		Gh_A01G0581
Gh_A01G0598		Gh_A01G0971		Gh_A01G0669		Gh_A01G0594
Gh_A01G0628		Gh_A01G0994		Gh_A01G0685		Gh_A01G0680
Gh_A01G0662		Gh_A01G1004		Gh_A01G0709		Gh_A01G0700
Gh_A01G0713		Gh_A01G1019		Gh_A01G0710		Gh_A01G0708
Gh_A01G0723		Gh_A01G1094		Gh_A01G0717		Gh_A01G0744
Gh_A01G0738		Gh_A01G1127		Gh_A01G0738		Gh_A01G0754
Gh_A01G0743		Gh_A01G1140		Gh_A01G0777		Gh_A01G0802
Gh_A01G0781		Gh_A01G1219		Gh_A01G0781		Gh_A01G0815
Gh_A01G0785		Gh_A01G1220		Gh_A01G0822		Gh_A01G0820
Gh_A01G0810		Gh_A01G1234		Gh_A01G0852		Gh_A01G0849
Gh_A01G0840		Gh_A01G1298		Gh_A01G0863		Gh_A01G0929
Gh_A01G0863		Gh_A01G1299		Gh_A01G0869		Gh_A01G1047
Gh_A01G0963		Gh_A01G1316		Gh_A01G0914		Gh_A01G1076
Gh_A01G1018		Gh_A01G1379		Gh_A01G0927		Gh_A01G1095
Gh_A01G1036		Gh_A01G1431		Gh_A01G0933		Gh_A01G1160
Gh_A01G1076		Gh_A01G1434		Gh_A01G0990		Gh_A01G1183
Gh_A01G1111		Gh_A01G1500		Gh_A01G0993		Gh_A01G1225
Gh_A01G1121		Gh_A01G1513		Gh_A01G1018		Gh_A01G1237
Gh_A01G1136		Gh_A01G1536		Gh_A01G1029		Gh_A01G1247
Gh_A01G1150		Gh_A01G1537		Gh_A01G1047		Gh_A01G1264
Gh_A01G1154		Gh_A01G1563		Gh_A01G1053		Gh_A01G1273
Gh_A01G1179		Gh_A01G1564		Gh_A01G1073		Gh_A01G1315
Gh_A01G1197		Gh_A01G1581		Gh_A01G1088		Gh_A01G1352
Gh_A01G1267		Gh_A01G1590		Gh_A01G1127		Gh_A01G1360
Gh_A01G1269		Gh_A01G1595		Gh_A01G1181		Gh_A01G1537
Gh_A01G1285		Gh_A01G1615		Gh_A01G1199		Gh_A01G1559
Gh_A01G1333		Gh_A01G1667		Gh_A01G1203		Gh_A01G1609
Gh_A01G1335		Gh_A01G1668		Gh_A01G1220		Gh_A01G1666
Gh_A01G1349		Gh_A01G1669		Gh_A01G1222		Gh_A01G1796
Gh_A01G1366		Gh_A01G1677		Gh_A01G1234		Gh_A01G1811
Gh_A01G1387		Gh_A01G1678		Gh_A01G1273		Gh_A01G1812
Gh_A01G1415		Gh_A01G1751		Gh_A01G1278		Gh_A01G1822
Gh_A01G1443		Gh_A01G1808		Gh_A01G1287		Gh_A01G1897
Gh_A01G1473		Gh_A01G1813		Gh_A01G1305		Gh_A01G1967
Gh_A01G1496		Gh_A01G1820		Gh_A01G1362		Gh_A01G2029
Gh_A01G1519		Gh_A01G1821		Gh_A01G1388		Gh_A01G2084
Gh_A01G1536		Gh_A01G1878		Gh_A01G1443		Gh_A01G2113
Gh_A01G1537		Gh_A01G1897		Gh_A01G1484		Gh_A01G2116
Gh_A01G1559		Gh_A01G1915		Gh_A01G1485		Gh_A01G2121
Gh_A01G1565		Gh_A01G1958		Gh_A01G1487		Gh_A02G0002
Gh_A01G1625		Gh_A01G1964		Gh_A01G1537		Gh_A02G0006
Gh_A01G1740		Gh_A01G1974		Gh_A01G1540		Gh_A02G0015
Gh_A01G1758		Gh_A01G1986		Gh_A01G1559		Gh_A02G0219
Gh_A01G1803		Gh_A01G2005		Gh_A01G1602		Gh_A02G0221
Gh_A01G1830		Gh_A01G2012		Gh_A01G1607		Gh_A02G0260
Gh_A01G1897		Gh_A01G2013		Gh_A01G1625		Gh_A02G0263
Gh_A01G1909		Gh_A01G2046		Gh_A01G1647		Gh_A02G0294
Gh_A01G1913		Gh_A01G2049		Gh_A01G1667		Gh_A02G0302
Gh_A01G1917		Gh_A01G2121		Gh_A01G1678		Gh_A02G0310
Gh_A01G1949		Gh_A01G2153		Gh_A01G1681		Gh_A02G0335
Gh_A01G1969		Gh_A01G2162		Gh_A01G1701		Gh_A02G0377
Gh_A01G2005		Gh_A02G0014		Gh_A01G1707		Gh_A02G0403
Gh_A01G2006		Gh_A02G0036		Gh_A01G1734		Gh_A02G0412
Gh_A01G2008		Gh_A02G0062		Gh_A01G1814		Gh_A02G0477
Gh_A01G2064		Gh_A02G0084		Gh_A01G1843		Gh_A02G0487
Gh_A01G2069		Gh_A02G0085		Gh_A01G1853		Gh_A02G0493
Gh_A02G0024		Gh_A02G0087		Gh_A01G1897		Gh_A02G0509
Gh_A02G0113		Gh_A02G0149		Gh_A01G1913		Gh_A02G0534
Gh_A02G0122		Gh_A02G0165		Gh_A01G1931		Gh_A02G0579
Gh_A02G0152		Gh_A02G0209		Gh_A01G1964		Gh_A02G0591
Gh_A02G0197		Gh_A02G0302		Gh_A01G1969		Gh_A02G0685
Gh_A02G0199		Gh_A02G0314		Gh_A01G1972		Gh_A02G0694
Gh_A02G0218		Gh_A02G0349		Gh_A01G1986		Gh_A02G0699
Gh_A02G0276		Gh_A02G0360		Gh_A01G2000		Gh_A02G0717
Gh_A02G0318		Gh_A02G0373		Gh_A01G2012		Gh_A02G0731
Gh_A02G0373		Gh_A02G0377		Gh_A01G2058		Gh_A02G0863
Gh_A02G0382		Gh_A02G0380		Gh_A01G2064		Gh_A02G0905
Gh_A02G0456		Gh_A02G0406		Gh_A01G2065		Gh_A02G0936
Gh_A02G0492		Gh_A02G0425		Gh_A01G2091		Gh_A02G0950
Gh_A02G0506		Gh_A02G0435		Gh_A01G2093		Gh_A02G0967
Gh_A02G0509		Gh_A02G0454		Gh_A01G2120		Gh_A02G0983
Gh_A02G0561		Gh_A02G0467		Gh_A01G2121		Gh_A02G0985
Gh_A02G0629		Gh_A02G0532		Gh_A01G2141		Gh_A02G1003
Gh_A02G0653		Gh_A02G0537		Gh_A01G2162		Gh_A02G1130
Gh_A02G0682		Gh_A02G0627		Gh_A02G0055		Gh_A02G1143
Gh_A02G0707		Gh_A02G0708		Gh_A02G0085		Gh_A02G1191
Gh_A02G0713		Gh_A02G0723		Gh_A02G0103		Gh_A02G1210
Gh_A02G0760		Gh_A02G0724		Gh_A02G0121		Gh_A02G1231
Gh_A02G0783		Gh_A02G0726		Gh_A02G0160		Gh_A02G1237
Gh_A02G0830		Gh_A02G0769		Gh_A02G0179		Gh_A02G1262
Gh_A02G0842		Gh_A02G0824		Gh_A02G0222		Gh_A02G1285
Gh_A02G0883		Gh_A02G0839		Gh_A02G0264		Gh_A02G1289
Gh_A02G0903		Gh_A02G0857		Gh_A02G0302		Gh_A02G1291
Gh_A02G0962		Gh_A02G0872		Gh_A02G0320		Gh_A02G1320
Gh_A02G0974		Gh_A02G0886		Gh_A02G0321		Gh_A02G1332
Gh_A02G0978		Gh_A02G0983		Gh_A02G0341		Gh_A02G1344
Gh_A02G0980		Gh_A02G1037		Gh_A02G0373		Gh_A02G1346
Gh_A02G0998		Gh_A02G1062		Gh_A02G0378		Gh_A02G1403
Gh_A02G0999		Gh_A02G1119		Gh_A02G0380		Gh_A02G1450
Gh_A02G1112		Gh_A02G1278		Gh_A02G0381		Gh_A02G1456
Gh_A02G1120		Gh_A02G1291		Gh_A02G0382		Gh_A02G1563
Gh_A02G1154		Gh_A02G1297		Gh_A02G0399		Gh_A02G1605
Gh_A02G1428		Gh_A02G1320		Gh_A02G0400		Gh_A02G1655
Gh_A02G1450		Gh_A02G1322		Gh_A02G0406		Gh_A02G1698
Gh_A02G1469		Gh_A02G1334		Gh_A02G0440		Gh_A02G1701
Gh_A02G1500		Gh_A02G1341		Gh_A02G0452		Gh_A02G1717
Gh_A02G1503		Gh_A02G1350		Gh_A02G0509		Gh_A02G1718
Gh_A02G1531		Gh_A02G1381		Gh_A02G0541		Gh_A02G1761
Gh_A02G1564		Gh_A02G1457		Gh_A02G0545		Gh_A02G1764
Gh_A02G1617		Gh_A02G1527		Gh_A02G0578		Gh_A02G1767
Gh_A02G1623		Gh_A02G1568		Gh_A02G0612		Gh_A02G1768
Gh_A02G1637		Gh_A02G1570		Gh_A02G0637		Gh_A02G1788
Gh_A02G1643		Gh_A02G1691		Gh_A02G0682		Gh_A02G1824
Gh_A02G1662		Gh_A02G1692		Gh_A02G0694		Gh_A03G0049
Gh_A02G1691		Gh_A02G1693		Gh_A02G0707		Gh_A03G0063
Gh_A02G1693		Gh_A02G1701		Gh_A02G0708		Gh_A03G0092
Gh_A02G1701		Gh_A02G1716		Gh_A02G0725		Gh_A03G0112
Gh_A02G1717		Gh_A02G1726		Gh_A02G0743		Gh_A03G0140
Gh_A02G1761		Gh_A02G1731		Gh_A02G0750		Gh_A03G0171
Gh_A02G1815		Gh_A02G1742		Gh_A02G0755		Gh_A03G0189
Gh_A03G0033		Gh_A02G1760		Gh_A02G0760		Gh_A03G0208
Gh_A03G0052		Gh_A02G1808		Gh_A02G0769		Gh_A03G0296
Gh_A03G0069		Gh_A03G0074		Gh_A02G0865		Gh_A03G0315
Gh_A03G0080		Gh_A03G0088		Gh_A02G0866		Gh_A03G0322
Gh_A03G0094		Gh_A03G0103		Gh_A02G0888		Gh_A03G0351
Gh_A03G0118		Gh_A03G0125		Gh_A02G0899		Gh_A03G0370
Gh_A03G0169		Gh_A03G0136		Gh_A02G0920		Gh_A03G0393
Gh_A03G0179		Gh_A03G0164		Gh_A02G0956		Gh_A03G0395
Gh_A03G0238		Gh_A03G0249		Gh_A02G0962		Gh_A03G0411
Gh_A03G0249		Gh_A03G0284		Gh_A02G0967		Gh_A03G0417
Gh_A03G0258		Gh_A03G0286		Gh_A02G0974		Gh_A03G0427
Gh_A03G0279		Gh_A03G0309		Gh_A02G0978		Gh_A03G0469
Gh_A03G0284		Gh_A03G0311		Gh_A02G0996		Gh_A03G0484
Gh_A03G0309		Gh_A03G0320		Gh_A02G0997		Gh_A03G0561
Gh_A03G0359		Gh_A03G0324		Gh_A02G1023		Gh_A03G0570
Gh_A03G0365		Gh_A03G0333		Gh_A02G1046		Gh_A03G0590
Gh_A03G0411		Gh_A03G0353		Gh_A02G1062		Gh_A03G0710
Gh_A03G0422		Gh_A03G0403		Gh_A02G1106		Gh_A03G0739
Gh_A03G0468		Gh_A03G0429		Gh_A02G1119		Gh_A03G0871
Gh_A03G0478		Gh_A03G0430		Gh_A02G1143		Gh_A03G0873
Gh_A03G0553		Gh_A03G0440		Gh_A02G1162		Gh_A03G0882
Gh_A03G0661		Gh_A03G0447		Gh_A02G1183		Gh_A03G0901
Gh_A03G0687		Gh_A03G0465		Gh_A02G1193		Gh_A03G0939
Gh_A03G0712		Gh_A03G0481		Gh_A02G1205		Gh_A03G0997
Gh_A03G0758		Gh_A03G0488		Gh_A02G1221		Gh_A03G1009
Gh_A03G0806		Gh_A03G0508		Gh_A02G1280		Gh_A03G1057
Gh_A03G0837		Gh_A03G0510		Gh_A02G1291		Gh_A03G1092
Gh_A03G0885		Gh_A03G0526		Gh_A02G1295		Gh_A03G1093
Gh_A03G0887		Gh_A03G0560		Gh_A02G1316		Gh_A03G1114
Gh_A03G0906		Gh_A03G0564		Gh_A02G1322		Gh_A03G1124
Gh_A03G0960		Gh_A03G0571		Gh_A02G1341		Gh_A03G1126
Gh_A03G0963		Gh_A03G0670		Gh_A02G1345		Gh_A03G1130
Gh_A03G0964		Gh_A03G0703		Gh_A02G1347		Gh_A03G1147
Gh_A03G0980		Gh_A03G0715		Gh_A02G1436		Gh_A03G1162
Gh_A03G1007		Gh_A03G0806		Gh_A02G1471		Gh_A03G1173
Gh_A03G1013		Gh_A03G0849		Gh_A02G1510		Gh_A03G1188
Gh_A03G1015		Gh_A03G0939		Gh_A02G1532		Gh_A03G1236
Gh_A03G1027		Gh_A03G0959		Gh_A02G1547		Gh_A03G1273
Gh_A03G1044		Gh_A03G0963		Gh_A02G1563		Gh_A03G1288
Gh_A03G1059		Gh_A03G1015		Gh_A02G1568		Gh_A03G1290
Gh_A03G1075		Gh_A03G1120		Gh_A02G1613		Gh_A03G1292
Gh_A03G1093		Gh_A03G1169		Gh_A02G1637		Gh_A03G1311
Gh_A03G1147		Gh_A03G1171		Gh_A02G1653		Gh_A03G1434
Gh_A03G1207		Gh_A03G1188		Gh_A02G1692		Gh_A03G1467
Gh_A03G1211		Gh_A03G1215		Gh_A02G1693		Gh_A03G1480
Gh_A03G1245		Gh_A03G1223		Gh_A02G1701		Gh_A03G1516
Gh_A03G1288		Gh_A03G1225		Gh_A02G1718		Gh_A03G1526
Gh_A03G1338		Gh_A03G1245		Gh_A02G1761		Gh_A03G1527
Gh_A03G1340		Gh_A03G1260		Gh_A02G1788		Gh_A03G1550
Gh_A03G1349		Gh_A03G1288		Gh_A02G1798		Gh_A03G1570
Gh_A03G1368		Gh_A03G1322		Gh_A02G1813		Gh_A03G1595
Gh_A03G1398		Gh_A03G1329		Gh_A03G0013		Gh_A03G1736
Gh_A03G1407		Gh_A03G1333		Gh_A03G0031		Gh_A03G1750
Gh_A03G1408		Gh_A03G1356		Gh_A03G0033		Gh_A03G1801
Gh_A03G1418		Gh_A03G1365		Gh_A03G0091		Gh_A03G1883
Gh_A03G1454		Gh_A03G1385		Gh_A03G0114		Gh_A03G1921
Gh_A03G1473		Gh_A03G1391		Gh_A03G0143		Gh_A03G1937
Gh_A03G1594		Gh_A03G1407		Gh_A03G0190		Gh_A03G1978
Gh_A03G1595		Gh_A03G1408		Gh_A03G0249		Gh_A03G2056
Gh_A03G1617		Gh_A03G1411		Gh_A03G0268		Gh_A03G2064
Gh_A03G1620		Gh_A03G1412		Gh_A03G0291		Gh_A03G2119
Gh_A03G1622		Gh_A03G1418		Gh_A03G0326		Gh_A03G2126
Gh_A03G1639		Gh_A03G1485		Gh_A03G0352		Gh_A03G2153
Gh_A03G1667		Gh_A03G1529		Gh_A03G0387		Gh_A03G2157
Gh_A03G1694		Gh_A03G1544		Gh_A03G0410		Gh_A04G0009
Gh_A03G1699		Gh_A03G1572		Gh_A03G0465		Gh_A04G0053
Gh_A03G1883		Gh_A03G1577		Gh_A03G0484		Gh_A04G0058
Gh_A03G1891		Gh_A03G1587		Gh_A03G0520		Gh_A04G0076
Gh_A03G1923		Gh_A03G1595		Gh_A03G0550		Gh_A04G0081
Gh_A03G1927		Gh_A03G1619		Gh_A03G0570		Gh_A04G0082
Gh_A03G1987		Gh_A03G1627		Gh_A03G0598		Gh_A04G0103
Gh_A03G2015		Gh_A03G1649		Gh_A03G0599		Gh_A04G0151
Gh_A03G2024		Gh_A03G1663		Gh_A03G0616		Gh_A04G0155
Gh_A03G2093		Gh_A03G1742		Gh_A03G0700		Gh_A04G0206
Gh_A03G2096		Gh_A03G1743		Gh_A03G0829		Gh_A04G0211
Gh_A03G2111		Gh_A03G1789		Gh_A03G0842		Gh_A04G0212
Gh_A03G2146		Gh_A03G1813		Gh_A03G0850		Gh_A04G0373
Gh_A03G2153		Gh_A03G1861		Gh_A03G0869		Gh_A04G0393
Gh_A03G2157		Gh_A03G1876		Gh_A03G0887		Gh_A04G0425
Gh_A04G0011		Gh_A03G1879		Gh_A03G0889		Gh_A04G0430
Gh_A04G0022		Gh_A03G1927		Gh_A03G0914		Gh_A04G0464
Gh_A04G0028		Gh_A03G1980		Gh_A03G0922		Gh_A04G0556
Gh_A04G0072		Gh_A03G1995		Gh_A03G0997		Gh_A04G0582
Gh_A04G0107		Gh_A03G2016		Gh_A03G1004		Gh_A04G0629
Gh_A04G0129		Gh_A03G2101		Gh_A03G1027		Gh_A04G0641
Gh_A04G0211		Gh_A03G2120		Gh_A03G1057		Gh_A04G0650
Gh_A04G0236		Gh_A03G2152		Gh_A03G1058		Gh_A04G0687
Gh_A04G0249		Gh_A03G2168		Gh_A03G1068		Gh_A04G0708
Gh_A04G0321		Gh_A03G2171		Gh_A03G1070		Gh_A04G0718
Gh_A04G0385		Gh_A04G0044		Gh_A03G1071		Gh_A04G0725
Gh_A04G0387		Gh_A04G0053		Gh_A03G1086		Gh_A04G0761
Gh_A04G0429		Gh_A04G0109		Gh_A03G1094		Gh_A04G0765
Gh_A04G0492		Gh_A04G0194		Gh_A03G1099		Gh_A04G0781
Gh_A04G0525		Gh_A04G0216		Gh_A03G1105		Gh_A04G0812
Gh_A04G0540		Gh_A04G0249		Gh_A03G1120		Gh_A04G0853
Gh_A04G0585		Gh_A04G0258		Gh_A03G1134		Gh_A04G0908
Gh_A04G0588		Gh_A04G0266		Gh_A03G1140		Gh_A04G0951
Gh_A04G0635		Gh_A04G0278		Gh_A03G1159		Gh_A04G1064
Gh_A04G0641		Gh_A04G0340		Gh_A03G1194		Gh_A04G1065
Gh_A04G0677		Gh_A04G0342		Gh_A03G1222		Gh_A04G1093
Gh_A04G0699		Gh_A04G0353		Gh_A03G1236		Gh_A04G1096
Gh_A04G0777		Gh_A04G0372		Gh_A03G1310		Gh_A04G1100
Gh_A04G0778		Gh_A04G0405		Gh_A03G1332		Gh_A04G1101
Gh_A04G0795		Gh_A04G0407		Gh_A03G1349		Gh_A04G1122
Gh_A04G0830		Gh_A04G0510		Gh_A03G1408		Gh_A04G1175
Gh_A04G0867		Gh_A04G0570		Gh_A03G1412		Gh_A04G1212
Gh_A04G0883		Gh_A04G0571		Gh_A03G1416		Gh_A04G1227
Gh_A04G0901		Gh_A04G0585		Gh_A03G1418		Gh_A04G1251
Gh_A04G0908		Gh_A04G0589		Gh_A03G1432		Gh_A04G1378
Gh_A04G0912		Gh_A04G0602		Gh_A03G1516		Gh_A04G1409
Gh_A04G0950		Gh_A04G0606		Gh_A03G1545		Gh_A04G1425
Gh_A04G0951		Gh_A04G0629		Gh_A03G1564		Gh_A04G1474
Gh_A04G0984		Gh_A04G0676		Gh_A03G1574		Gh_A05G0015
Gh_A04G1076		Gh_A04G0695		Gh_A03G1581		Gh_A05G0056
Gh_A04G1100		Gh_A04G0718		Gh_A03G1659		Gh_A05G0066
Gh_A04G1153		Gh_A04G0722		Gh_A03G1667		Gh_A05G0072
Gh_A04G1213		Gh_A04G0725		Gh_A03G1694		Gh_A05G0085
Gh_A04G1229		Gh_A04G0749		Gh_A03G1736		Gh_A05G0092
Gh_A04G1265		Gh_A04G0759		Gh_A03G1861		Gh_A05G0167
Gh_A04G1290		Gh_A04G0795		Gh_A03G1896		Gh_A05G0205
Gh_A04G1303		Gh_A04G0820		Gh_A03G1988		Gh_A05G0278
Gh_A04G1387		Gh_A04G0823		Gh_A03G1989		Gh_A05G0295
Gh_A04G1390		Gh_A04G0875		Gh_A03G2024		Gh_A05G0302
Gh_A04G1395		Gh_A04G0923		Gh_A03G2070		Gh_A05G0305
Gh_A04G1399		Gh_A04G0951		Gh_A03G2101		Gh_A05G0381
Gh_A04G1419		Gh_A04G0964		Gh_A03G2106		Gh_A05G0390
Gh_A04G1439		Gh_A04G0980		Gh_A03G2113		Gh_A05G0413
Gh_A04G1446		Gh_A04G1025		Gh_A03G2114		Gh_A05G0418
Gh_A04G1490		Gh_A04G1039		Gh_A03G2153		Gh_A05G0445
Gh_A05G0045		Gh_A04G1063		Gh_A03G2168		Gh_A05G0473
Gh_A05G0058		Gh_A04G1076		Gh_A04G0014		Gh_A05G0488
Gh_A05G0070		Gh_A04G1105		Gh_A04G0017		Gh_A05G0516
Gh_A05G0111		Gh_A04G1153		Gh_A04G0058		Gh_A05G0524
Gh_A05G0112		Gh_A04G1193		Gh_A04G0076		Gh_A05G0527
Gh_A05G0157		Gh_A04G1239		Gh_A04G0163		Gh_A05G0532
Gh_A05G0194		Gh_A04G1286		Gh_A04G0235		Gh_A05G0588
Gh_A05G0232		Gh_A04G1299		Gh_A04G0263		Gh_A05G0641
Gh_A05G0238		Gh_A04G1347		Gh_A04G0354		Gh_A05G0652
Gh_A05G0243		Gh_A04G1362		Gh_A04G0362		Gh_A05G0653
Gh_A05G0271		Gh_A04G1380		Gh_A04G0407		Gh_A05G0655
Gh_A05G0286		Gh_A04G1390		Gh_A04G0429		Gh_A05G0658
Gh_A05G0305		Gh_A04G1466		Gh_A04G0460		Gh_A05G0663
Gh_A05G0327		Gh_A04G1485		Gh_A04G0525		Gh_A05G0671
Gh_A05G0330		Gh_A04G1487		Gh_A04G0556		Gh_A05G0675
Gh_A05G0368		Gh_A05G0061		Gh_A04G0629		Gh_A05G0731
Gh_A05G0398		Gh_A05G0069		Gh_A04G0641		Gh_A05G0771
Gh_A05G0409		Gh_A05G0171		Gh_A04G0722		Gh_A05G0782
Gh_A05G0449		Gh_A05G0174		Gh_A04G0725		Gh_A05G0805
Gh_A05G0451		Gh_A05G0192		Gh_A04G0797		Gh_A05G0807
Gh_A05G0458		Gh_A05G0193		Gh_A04G0801		Gh_A05G0952
Gh_A05G0469		Gh_A05G0232		Gh_A04G0806		Gh_A05G1113
Gh_A05G0470		Gh_A05G0283		Gh_A04G0830		Gh_A05G1180
Gh_A05G0471		Gh_A05G0284		Gh_A04G0868		Gh_A05G1191
Gh_A05G0472		Gh_A05G0296		Gh_A04G0922		Gh_A05G1215
Gh_A05G0476		Gh_A05G0305		Gh_A04G0923		Gh_A05G1234
Gh_A05G0601		Gh_A05G0388		Gh_A04G0951		Gh_A05G1259
Gh_A05G0630		Gh_A05G0512		Gh_A04G0964		Gh_A05G1284
Gh_A05G0652		Gh_A05G0566		Gh_A04G0973		Gh_A05G1317
Gh_A05G0655		Gh_A05G0576		Gh_A04G0980		Gh_A05G1327
Gh_A05G0743		Gh_A05G0580		Gh_A04G0981		Gh_A05G1350
Gh_A05G0767		Gh_A05G0625		Gh_A04G1076		Gh_A05G1417
Gh_A05G0770		Gh_A05G0658		Gh_A04G1084		Gh_A05G1428
Gh_A05G0779		Gh_A05G0664		Gh_A04G1085		Gh_A05G1445
Gh_A05G0784		Gh_A05G0692		Gh_A04G1106		Gh_A05G1452
Gh_A05G0796		Gh_A05G0695		Gh_A04G1172		Gh_A05G1494
Gh_A05G0808		Gh_A05G0755		Gh_A04G1207		Gh_A05G1510
Gh_A05G0864		Gh_A05G0763		Gh_A04G1227		Gh_A05G1528
Gh_A05G0867		Gh_A05G0771		Gh_A04G1267		Gh_A05G1595
Gh_A05G0897		Gh_A05G0823		Gh_A04G1287		Gh_A05G1603
Gh_A05G0976		Gh_A05G0825		Gh_A04G1376		Gh_A05G1609
Gh_A05G1031		Gh_A05G0888		Gh_A04G1387		Gh_A05G1613
Gh_A05G1063		Gh_A05G0896		Gh_A04G1402		Gh_A05G1616
Gh_A05G1109		Gh_A05G0951		Gh_A04G1419		Gh_A05G1647
Gh_A05G1127		Gh_A05G1019		Gh_A04G1436		Gh_A05G1666
Gh_A05G1159		Gh_A05G1025		Gh_A04G1438		Gh_A05G1721
Gh_A05G1162		Gh_A05G1032		Gh_A04G1439		Gh_A05G1722
Gh_A05G1180		Gh_A05G1113		Gh_A04G1440		Gh_A05G1744
Gh_A05G1191		Gh_A05G1145		Gh_A04G1452		Gh_A05G1754
Gh_A05G1211		Gh_A05G1159		Gh_A04G1485		Gh_A05G1759
Gh_A05G1215		Gh_A05G1192		Gh_A04G1487		Gh_A05G1789
Gh_A05G1222		Gh_A05G1234		Gh_A05G0063		Gh_A05G1802
Gh_A05G1234		Gh_A05G1247		Gh_A05G0072		Gh_A05G1811
Gh_A05G1241		Gh_A05G1259		Gh_A05G0085		Gh_A05G1833
Gh_A05G1243		Gh_A05G1332		Gh_A05G0098		Gh_A05G1885
Gh_A05G1247		Gh_A05G1343		Gh_A05G0111		Gh_A05G1910
Gh_A05G1259		Gh_A05G1369		Gh_A05G0112		Gh_A05G1911
Gh_A05G1263		Gh_A05G1411		Gh_A05G0167		Gh_A05G1923
Gh_A05G1317		Gh_A05G1426		Gh_A05G0196		Gh_A05G1941
Gh_A05G1328		Gh_A05G1432		Gh_A05G0224		Gh_A05G1944
Gh_A05G1343		Gh_A05G1507		Gh_A05G0238		Gh_A05G2051
Gh_A05G1351		Gh_A05G1532		Gh_A05G0284		Gh_A05G2064
Gh_A05G1381		Gh_A05G1540		Gh_A05G0315		Gh_A05G2082
Gh_A05G1426		Gh_A05G1579		Gh_A05G0390		Gh_A05G2085
Gh_A05G1442		Gh_A05G1600		Gh_A05G0409		Gh_A05G2101
Gh_A05G1460		Gh_A05G1682		Gh_A05G0547		Gh_A05G2115
Gh_A05G1486		Gh_A05G1742		Gh_A05G0576		Gh_A05G2125
Gh_A05G1492		Gh_A05G1767		Gh_A05G0577		Gh_A05G2168
Gh_A05G1549		Gh_A05G1769		Gh_A05G0588		Gh_A05G2206
Gh_A05G1588		Gh_A05G1782		Gh_A05G0592		Gh_A05G2216
Gh_A05G1607		Gh_A05G1815		Gh_A05G0599		Gh_A05G2242
Gh_A05G1689		Gh_A05G1817		Gh_A05G0615		Gh_A05G2280
Gh_A05G1713		Gh_A05G1858		Gh_A05G0633		Gh_A05G2325
Gh_A05G1722		Gh_A05G1889		Gh_A05G0652		Gh_A05G2328
Gh_A05G1757		Gh_A05G1913		Gh_A05G0733		Gh_A05G2380
Gh_A05G1769		Gh_A05G1938		Gh_A05G0805		Gh_A05G2385
Gh_A05G1786		Gh_A05G1985		Gh_A05G0824		Gh_A05G2423
Gh_A05G1811		Gh_A05G1992		Gh_A05G0836		Gh_A05G2424
Gh_A05G1814		Gh_A05G2014		Gh_A05G0838		Gh_A05G2428
Gh_A05G1815		Gh_A05G2036		Gh_A05G0893		Gh_A05G2432
Gh_A05G1885		Gh_A05G2102		Gh_A05G0902		Gh_A05G2473
Gh_A05G1905		Gh_A05G2123		Gh_A05G0910		Gh_A05G2494
Gh_A05G1945		Gh_A05G2212		Gh_A05G0922		Gh_A05G2522
Gh_A05G1960		Gh_A05G2224		Gh_A05G0931		Gh_A05G2525
Gh_A05G2026		Gh_A05G2228		Gh_A05G0936		Gh_A05G2535
Gh_A05G2041		Gh_A05G2236		Gh_A05G0983		Gh_A05G2604
Gh_A05G2057		Gh_A05G2246		Gh_A05G1007		Gh_A05G2629
Gh_A05G2068		Gh_A05G2340		Gh_A05G1022		Gh_A05G2673
Gh_A05G2069		Gh_A05G2353		Gh_A05G1030		Gh_A05G2675
Gh_A05G2108		Gh_A05G2385		Gh_A05G1046		Gh_A05G2747
Gh_A05G2121		Gh_A05G2403		Gh_A05G1058		Gh_A05G2785
Gh_A05G2127		Gh_A05G2415		Gh_A05G1059		Gh_A05G2786
Gh_A05G2151		Gh_A05G2423		Gh_A05G1068		Gh_A05G2809
Gh_A05G2152		Gh_A05G2451		Gh_A05G1084		Gh_A05G2812
Gh_A05G2154		Gh_A05G2492		Gh_A05G1092		Gh_A05G2835
Gh_A05G2172		Gh_A05G2498		Gh_A05G1113		Gh_A05G2864
Gh_A05G2209		Gh_A05G2510		Gh_A05G1129		Gh_A05G2879
Gh_A05G2234		Gh_A05G2526		Gh_A05G1142		Gh_A05G2928
Gh_A05G2242		Gh_A05G2545		Gh_A05G1144		Gh_A05G2973
Gh_A05G2287		Gh_A05G2593		Gh_A05G1172		Gh_A05G3052
Gh_A05G2356		Gh_A05G2830		Gh_A05G1234		Gh_A05G3089
Gh_A05G2383		Gh_A05G2835		Gh_A05G1241		Gh_A05G3116
Gh_A05G2390		Gh_A05G2898		Gh_A05G1259		Gh_A05G3171
Gh_A05G2483		Gh_A05G2913		Gh_A05G1283		Gh_A05G3256
Gh_A05G2518		Gh_A05G2928		Gh_A05G1373		Gh_A05G3275
Gh_A05G2558		Gh_A05G2988		Gh_A05G1400		Gh_A05G3321
Gh_A05G2604		Gh_A05G3021		Gh_A05G1417		Gh_A05G3400
Gh_A05G2624		Gh_A05G3045		Gh_A05G1481		Gh_A05G3446
Gh_A05G2636		Gh_A05G3059		Gh_A05G1491		Gh_A05G3455
Gh_A05G2747		Gh_A05G3076		Gh_A05G1494		Gh_A05G3485
Gh_A05G2830		Gh_A05G3116		Gh_A05G1522		Gh_A05G3501
Gh_A05G2835		Gh_A05G3127		Gh_A05G1597		Gh_A05G3509
Gh_A05G2905		Gh_A05G3147		Gh_A05G1599		Gh_A05G3546
Gh_A05G2975		Gh_A05G3149		Gh_A05G1643		Gh_A05G3551
Gh_A05G2989		Gh_A05G3165		Gh_A05G1670		Gh_A05G3595
Gh_A05G3019		Gh_A05G3179		Gh_A05G1686		Gh_A05G3631
Gh_A05G3022		Gh_A05G3188		Gh_A05G1729		Gh_A05G3652
Gh_A05G3026		Gh_A05G3201		Gh_A05G1744		Gh_A05G3653
Gh_A05G3055		Gh_A05G3227		Gh_A05G1751		Gh_A05G3723
Gh_A05G3069		Gh_A05G3242		Gh_A05G1779		Gh_A05G3731
Gh_A05G3095		Gh_A05G3300		Gh_A05G1786		Gh_A05G3737
Gh_A05G3173		Gh_A05G3310		Gh_A05G1828		Gh_A05G3814
Gh_A05G3199		Gh_A05G3326		Gh_A05G1837		Gh_A05G3820
Gh_A05G3208		Gh_A05G3351		Gh_A05G1842		Gh_A05G3905
Gh_A05G3235		Gh_A05G3354		Gh_A05G1855		Gh_A05G3944
Gh_A05G3247		Gh_A05G3361		Gh_A05G1868		Gh_A05G3962
Gh_A05G3251		Gh_A05G3387		Gh_A05G1879		Gh_A05G3963
Gh_A05G3285		Gh_A05G3407		Gh_A05G1889		Gh_A05G4000
Gh_A05G3300		Gh_A05G3467		Gh_A05G1915		Gh_A06G0030
Gh_A05G3327		Gh_A05G3479		Gh_A05G1968		Gh_A06G0031
Gh_A05G3370		Gh_A05G3509		Gh_A05G2056		Gh_A06G0057
Gh_A05G3411		Gh_A05G3535		Gh_A05G2057		Gh_A06G0066
Gh_A05G3462		Gh_A05G3545		Gh_A05G2062		Gh_A06G0158
Gh_A05G3485		Gh_A05G3561		Gh_A05G2100		Gh_A06G0185
Gh_A05G3493		Gh_A05G3578		Gh_A05G2101		Gh_A06G0203
Gh_A05G3557		Gh_A05G3599		Gh_A05G2105		Gh_A06G0229
Gh_A05G3560		Gh_A05G3626		Gh_A05G2112		Gh_A06G0274
Gh_A05G3562		Gh_A05G3630		Gh_A05G2113		Gh_A06G0289
Gh_A05G3603		Gh_A05G3631		Gh_A05G2146		Gh_A06G0296
Gh_A05G3630		Gh_A05G3650		Gh_A05G2169		Gh_A06G0317
Gh_A05G3631		Gh_A05G3723		Gh_A05G2178		Gh_A06G0351
Gh_A05G3649		Gh_A05G3751		Gh_A05G2218		Gh_A06G0372
Gh_A05G3678		Gh_A05G3755		Gh_A05G2220		Gh_A06G0385
Gh_A05G3723		Gh_A05G3818		Gh_A05G2246		Gh_A06G0409
Gh_A05G3742		Gh_A05G3905		Gh_A05G2255		Gh_A06G0443
Gh_A05G3751		Gh_A05G3931		Gh_A05G2290		Gh_A06G0478
Gh_A05G3810		Gh_A05G3960		Gh_A05G2300		Gh_A06G0483
Gh_A05G3826		Gh_A05G3961		Gh_A05G2328		Gh_A06G0572
Gh_A05G3851		Gh_A05G3963		Gh_A05G2342		Gh_A06G0644
Gh_A05G3872		Gh_A05G3982		Gh_A05G2347		Gh_A06G0664
Gh_A05G3881		Gh_A06G0015		Gh_A05G2386		Gh_A06G0667
Gh_A05G3911		Gh_A06G0020		Gh_A05G2462		Gh_A06G0687
Gh_A05G3920		Gh_A06G0053		Gh_A05G2483		Gh_A06G0690
Gh_A05G3923		Gh_A06G0120		Gh_A05G2498		Gh_A06G0747
Gh_A05G3925		Gh_A06G0125		Gh_A05G2519		Gh_A06G0791
Gh_A05G3929		Gh_A06G0174		Gh_A05G2522		Gh_A06G0827
Gh_A05G3937		Gh_A06G0196		Gh_A05G2559		Gh_A06G0863
Gh_A05G3962		Gh_A06G0229		Gh_A05G2618		Gh_A06G0870
Gh_A05G4021		Gh_A06G0280		Gh_A05G2629		Gh_A06G0890
Gh_A06G0045		Gh_A06G0317		Gh_A05G2666		Gh_A06G0897
Gh_A06G0095		Gh_A06G0328		Gh_A05G2685		Gh_A06G0919
Gh_A06G0107		Gh_A06G0331		Gh_A05G2724		Gh_A06G0923
Gh_A06G0113		Gh_A06G0361		Gh_A05G2747		Gh_A06G0948
Gh_A06G0122		Gh_A06G0381		Gh_A05G2793		Gh_A06G0980
Gh_A06G0183		Gh_A06G0428		Gh_A05G2830		Gh_A06G0984
Gh_A06G0196		Gh_A06G0483		Gh_A05G2835		Gh_A06G0989
Gh_A06G0228		Gh_A06G0527		Gh_A05G2928		Gh_A06G0998
Gh_A06G0241		Gh_A06G0538		Gh_A05G2973		Gh_A06G1052
Gh_A06G0275		Gh_A06G0623		Gh_A05G2975		Gh_A06G1131
Gh_A06G0311		Gh_A06G0635		Gh_A05G2996		Gh_A06G1157
Gh_A06G0376		Gh_A06G0659		Gh_A05G3017		Gh_A06G1198
Gh_A06G0388		Gh_A06G0667		Gh_A05G3022		Gh_A06G1214
Gh_A06G0409		Gh_A06G0712		Gh_A05G3036		Gh_A06G1287
Gh_A06G0470		Gh_A06G0713		Gh_A05G3045		Gh_A06G1308
Gh_A06G0484		Gh_A06G0858		Gh_A05G3054		Gh_A06G1354
Gh_A06G0516		Gh_A06G0862		Gh_A05G3059		Gh_A06G1375
Gh_A06G0527		Gh_A06G0920		Gh_A05G3216		Gh_A06G1442
Gh_A06G0536		Gh_A06G0948		Gh_A05G3227		Gh_A06G1496
Gh_A06G0542		Gh_A06G1042		Gh_A05G3252		Gh_A06G1500
Gh_A06G0593		Gh_A06G1054		Gh_A05G3310		Gh_A06G1530
Gh_A06G0594		Gh_A06G1065		Gh_A05G3311		Gh_A06G1539
Gh_A06G0604		Gh_A06G1107		Gh_A05G3375		Gh_A06G1547
Gh_A06G0659		Gh_A06G1116		Gh_A05G3376		Gh_A06G1557
Gh_A06G0671		Gh_A06G1189		Gh_A05G3383		Gh_A06G1637
Gh_A06G0742		Gh_A06G1191		Gh_A05G3405		Gh_A06G1640
Gh_A06G0777		Gh_A06G1306		Gh_A05G3437		Gh_A06G1648
Gh_A06G0778		Gh_A06G1308		Gh_A05G3448		Gh_A06G1665
Gh_A06G0830		Gh_A06G1408		Gh_A05G3470		Gh_A06G1676
Gh_A06G0889		Gh_A06G1450		Gh_A05G3489		Gh_A06G1678
Gh_A06G0909		Gh_A06G1515		Gh_A05G3500		Gh_A06G1679
Gh_A06G0920		Gh_A06G1591		Gh_A05G3525		Gh_A06G1770
Gh_A06G0965		Gh_A06G1597		Gh_A05G3543		Gh_A06G1778
Gh_A06G1015		Gh_A06G1610		Gh_A05G3566		Gh_A06G1783
Gh_A06G1028		Gh_A06G1657		Gh_A05G3574		Gh_A06G1832
Gh_A06G1054		Gh_A06G1668		Gh_A05G3579		Gh_A06G1891
Gh_A06G1091		Gh_A06G1674		Gh_A05G3590		Gh_A06G1928
Gh_A06G1107		Gh_A06G1792		Gh_A05G3652		Gh_A06G1934
Gh_A06G1119		Gh_A06G1813		Gh_A05G3723		Gh_A06G1960
Gh_A06G1169		Gh_A06G1835		Gh_A05G3775		Gh_A06G1992
Gh_A06G1214		Gh_A06G1853		Gh_A05G3795		Gh_A06G2009
Gh_A06G1222		Gh_A06G1874		Gh_A05G3814		Gh_A06G2018
Gh_A06G1360		Gh_A06G1904		Gh_A05G3819		Gh_A06G2046
Gh_A06G1445		Gh_A06G1911		Gh_A05G3861		Gh_A06G2047
Gh_A06G1507		Gh_A06G1933		Gh_A05G3881		Gh_A06G2049
Gh_A06G1585		Gh_A06G1964		Gh_A05G3929		Gh_A06G2052
Gh_A06G1650		Gh_A06G1992		Gh_A05G3962		Gh_A06G2064
Gh_A06G1753		Gh_A06G1993		Gh_A05G3963		Gh_A06G2079
Gh_A06G1774		Gh_A06G2031		Gh_A05G3975		Gh_A06G2083
Gh_A06G1824		Gh_A06G2057		Gh_A06G0031		Gh_A07G0004
Gh_A06G1853		Gh_A06G2071		Gh_A06G0044		Gh_A07G0028
Gh_A06G1904		Gh_A06G2089		Gh_A06G0053		Gh_A07G0084
Gh_A06G1910		Gh_A07G0039		Gh_A06G0085		Gh_A07G0140
Gh_A06G1916		Gh_A07G0163		Gh_A06G0094		Gh_A07G0161
Gh_A06G1923		Gh_A07G0180		Gh_A06G0116		Gh_A07G0166
Gh_A06G1933		Gh_A07G0216		Gh_A06G0222		Gh_A07G0179
Gh_A06G1962		Gh_A07G0307		Gh_A06G0286		Gh_A07G0215
Gh_A06G1978		Gh_A07G0327		Gh_A06G0317		Gh_A07G0247
Gh_A06G2009		Gh_A07G0348		Gh_A06G0331		Gh_A07G0286
Gh_A06G2031		Gh_A07G0371		Gh_A06G0398		Gh_A07G0301
Gh_A06G2046		Gh_A07G0377		Gh_A06G0420		Gh_A07G0310
Gh_A06G2050		Gh_A07G0416		Gh_A06G0428		Gh_A07G0398
Gh_A06G2054		Gh_A07G0427		Gh_A06G0434		Gh_A07G0403
Gh_A07G0027		Gh_A07G0557		Gh_A06G0439		Gh_A07G0410
Gh_A07G0128		Gh_A07G0590		Gh_A06G0451		Gh_A07G0414
Gh_A07G0136		Gh_A07G0615		Gh_A06G0469		Gh_A07G0438
Gh_A07G0145		Gh_A07G0622		Gh_A06G0486		Gh_A07G0445
Gh_A07G0317		Gh_A07G0623		Gh_A06G0517		Gh_A07G0492
Gh_A07G0371		Gh_A07G0624		Gh_A06G0539		Gh_A07G0514
Gh_A07G0433		Gh_A07G0630		Gh_A06G0570		Gh_A07G0576
Gh_A07G0446		Gh_A07G0642		Gh_A06G0588		Gh_A07G0696
Gh_A07G0478		Gh_A07G0649		Gh_A06G0592		Gh_A07G0700
Gh_A07G0499		Gh_A07G0682		Gh_A06G0601		Gh_A07G0825
Gh_A07G0547		Gh_A07G0712		Gh_A06G0638		Gh_A07G0826
Gh_A07G0612		Gh_A07G0769		Gh_A06G0659		Gh_A07G0924
Gh_A07G0681		Gh_A07G0816		Gh_A06G0667		Gh_A07G0926
Gh_A07G0682		Gh_A07G0827		Gh_A06G0675		Gh_A07G0928
Gh_A07G0689		Gh_A07G0888		Gh_A06G0694		Gh_A07G0931
Gh_A07G0730		Gh_A07G0896		Gh_A06G0719		Gh_A07G0943
Gh_A07G0750		Gh_A07G0924		Gh_A06G0728		Gh_A07G0952
Gh_A07G0751		Gh_A07G0926		Gh_A06G0747		Gh_A07G1074
Gh_A07G0772		Gh_A07G0931		Gh_A06G0783		Gh_A07G1225
Gh_A07G0775		Gh_A07G0948		Gh_A06G0797		Gh_A07G1236
Gh_A07G0805		Gh_A07G0954		Gh_A06G0918		Gh_A07G1274
Gh_A07G0808		Gh_A07G0955		Gh_A06G0960		Gh_A07G1324
Gh_A07G0813		Gh_A07G0960		Gh_A06G1004		Gh_A07G1357
Gh_A07G0864		Gh_A07G0963		Gh_A06G1028		Gh_A07G1421
Gh_A07G0875		Gh_A07G1026		Gh_A06G1073		Gh_A07G1429
Gh_A07G0877		Gh_A07G1154		Gh_A06G1095		Gh_A07G1434
Gh_A07G0885		Gh_A07G1223		Gh_A06G1100		Gh_A07G1453
Gh_A07G0895		Gh_A07G1343		Gh_A06G1113		Gh_A07G1494
Gh_A07G0924		Gh_A07G1441		Gh_A06G1191		Gh_A07G1496
Gh_A07G0925		Gh_A07G1511		Gh_A06G1330		Gh_A07G1512
Gh_A07G0938		Gh_A07G1512		Gh_A06G1341		Gh_A07G1521
Gh_A07G0945		Gh_A07G1522		Gh_A06G1395		Gh_A07G1545
Gh_A07G0951		Gh_A07G1539		Gh_A06G1396		Gh_A07G1587
Gh_A07G0952		Gh_A07G1545		Gh_A06G1408		Gh_A07G1684
Gh_A07G0960		Gh_A07G1597		Gh_A06G1422		Gh_A07G1692
Gh_A07G0995		Gh_A07G1600		Gh_A06G1500		Gh_A07G1695
Gh_A07G1019		Gh_A07G1629		Gh_A06G1512		Gh_A07G1734
Gh_A07G1090		Gh_A07G1695		Gh_A06G1520		Gh_A07G1742
Gh_A07G1091		Gh_A07G1705		Gh_A06G1539		Gh_A07G1773
Gh_A07G1191		Gh_A07G1734		Gh_A06G1585		Gh_A07G1838
Gh_A07G1202		Gh_A07G1738		Gh_A06G1653		Gh_A07G1854
Gh_A07G1224		Gh_A07G1757		Gh_A06G1683		Gh_A07G1877
Gh_A07G1242		Gh_A07G1787		Gh_A06G1700		Gh_A07G1920
Gh_A07G1258		Gh_A07G1809		Gh_A06G1774		Gh_A07G1952
Gh_A07G1286		Gh_A07G1811		Gh_A06G1794		Gh_A07G1956
Gh_A07G1299		Gh_A07G1822		Gh_A06G1817		Gh_A07G2004
Gh_A07G1325		Gh_A07G1839		Gh_A06G1891		Gh_A07G2007
Gh_A07G1349		Gh_A07G1879		Gh_A06G1911		Gh_A07G2047
Gh_A07G1372		Gh_A07G1901		Gh_A06G1917		Gh_A07G2062
Gh_A07G1493		Gh_A07G1966		Gh_A06G1924		Gh_A07G2067
Gh_A07G1527		Gh_A07G2012		Gh_A06G1960		Gh_A07G2095
Gh_A07G1558		Gh_A07G2019		Gh_A06G1962		Gh_A07G2111
Gh_A07G1586		Gh_A07G2029		Gh_A06G1995		Gh_A07G2128
Gh_A07G1598		Gh_A07G2039		Gh_A06G2009		Gh_A07G2152
Gh_A07G1630		Gh_A07G2041		Gh_A06G2030		Gh_A07G2250
Gh_A07G1645		Gh_A07G2075		Gh_A06G2048		Gh_A07G2294
Gh_A07G1663		Gh_A07G2122		Gh_A06G2063		Gh_A07G2325
Gh_A07G1689		Gh_A07G2156		Gh_A06G2067		Gh_A07G2328
Gh_A07G1695		Gh_A07G2172		Gh_A06G2119		Gh_A07G2356
Gh_A07G1707		Gh_A07G2224		Gh_A07G0031		Gh_A08G0037
Gh_A07G1731		Gh_A07G2276		Gh_A07G0038		Gh_A08G0043
Gh_A07G1732		Gh_A07G2286		Gh_A07G0039		Gh_A08G0161
Gh_A07G1742		Gh_A07G2314		Gh_A07G0043		Gh_A08G0168
Gh_A07G1757		Gh_A07G2318		Gh_A07G0051		Gh_A08G0213
Gh_A07G1759		Gh_A07G2320		Gh_A07G0081		Gh_A08G0232
Gh_A07G1792		Gh_A07G2323		Gh_A07G0082		Gh_A08G0315
Gh_A07G1804		Gh_A07G2352		Gh_A07G0109		Gh_A08G0341
Gh_A07G1855		Gh_A07G2356		Gh_A07G0117		Gh_A08G0386
Gh_A07G1879		Gh_A08G0007		Gh_A07G0152		Gh_A08G0501
Gh_A07G1906		Gh_A08G0034		Gh_A07G0158		Gh_A08G0506
Gh_A07G1994		Gh_A08G0036		Gh_A07G0160		Gh_A08G0508
Gh_A07G2000		Gh_A08G0117		Gh_A07G0166		Gh_A08G0528
Gh_A07G2027		Gh_A08G0134		Gh_A07G0202		Gh_A08G0530
Gh_A07G2227		Gh_A08G0177		Gh_A07G0234		Gh_A08G0566
Gh_A07G2243		Gh_A08G0179		Gh_A07G0255		Gh_A08G0576
Gh_A07G2320		Gh_A08G0185		Gh_A07G0261		Gh_A08G0635
Gh_A07G2323		Gh_A08G0225		Gh_A07G0290		Gh_A08G0661
Gh_A07G2342		Gh_A08G0272		Gh_A07G0295		Gh_A08G0684
Gh_A07G2366		Gh_A08G0275		Gh_A07G0300		Gh_A08G0753
Gh_A08G0020		Gh_A08G0291		Gh_A07G0348		Gh_A08G0804
Gh_A08G0023		Gh_A08G0296		Gh_A07G0356		Gh_A08G0823
Gh_A08G0040		Gh_A08G0297		Gh_A07G0379		Gh_A08G0876
Gh_A08G0056		Gh_A08G0314		Gh_A07G0384		Gh_A08G0893
Gh_A08G0076		Gh_A08G0315		Gh_A07G0390		Gh_A08G0907
Gh_A08G0083		Gh_A08G0337		Gh_A07G0414		Gh_A08G0965
Gh_A08G0213		Gh_A08G0351		Gh_A07G0437		Gh_A08G0971
Gh_A08G0221		Gh_A08G0381		Gh_A07G0470		Gh_A08G0999
Gh_A08G0241		Gh_A08G0383		Gh_A07G0537		Gh_A08G1008
Gh_A08G0293		Gh_A08G0462		Gh_A07G0540		Gh_A08G1060
Gh_A08G0296		Gh_A08G0541		Gh_A07G0624		Gh_A08G1088
Gh_A08G0297		Gh_A08G0576		Gh_A07G0626		Gh_A08G1095
Gh_A08G0306		Gh_A08G0596		Gh_A07G0628		Gh_A08G1101
Gh_A08G0314		Gh_A08G0634		Gh_A07G0664		Gh_A08G1103
Gh_A08G0317		Gh_A08G0636		Gh_A07G0674		Gh_A08G1164
Gh_A08G0378		Gh_A08G0658		Gh_A07G0685		Gh_A08G1170
Gh_A08G0489		Gh_A08G0661		Gh_A07G0729		Gh_A08G1228
Gh_A08G0506		Gh_A08G0693		Gh_A07G0741		Gh_A08G1229
Gh_A08G0541		Gh_A08G0694		Gh_A07G0742		Gh_A08G1254
Gh_A08G0566		Gh_A08G0766		Gh_A07G0758		Gh_A08G1261
Gh_A08G0661		Gh_A08G0775		Gh_A07G0774		Gh_A08G1303
Gh_A08G0723		Gh_A08G0780		Gh_A07G0827		Gh_A08G1335
Gh_A08G0774		Gh_A08G0781		Gh_A07G0869		Gh_A08G1386
Gh_A08G0804		Gh_A08G0862		Gh_A07G0925		Gh_A08G1396
Gh_A08G0823		Gh_A08G0873		Gh_A07G0926		Gh_A08G1434
Gh_A08G0835		Gh_A08G0934		Gh_A07G0932		Gh_A08G1442
Gh_A08G0851		Gh_A08G0937		Gh_A07G0933		Gh_A08G1480
Gh_A08G0865		Gh_A08G0951		Gh_A07G0981		Gh_A08G1504
Gh_A08G0884		Gh_A08G0959		Gh_A07G0994		Gh_A08G1529
Gh_A08G0939		Gh_A08G0965		Gh_A07G1028		Gh_A08G1593
Gh_A08G0957		Gh_A08G1030		Gh_A07G1081		Gh_A08G1649
Gh_A08G0965		Gh_A08G1032		Gh_A07G1092		Gh_A08G1668
Gh_A08G0989		Gh_A08G1051		Gh_A07G1175		Gh_A08G1733
Gh_A08G1013		Gh_A08G1059		Gh_A07G1181		Gh_A08G1742
Gh_A08G1051		Gh_A08G1096		Gh_A07G1182		Gh_A08G1765
Gh_A08G1059		Gh_A08G1100		Gh_A07G1185		Gh_A08G1843
Gh_A08G1067		Gh_A08G1142		Gh_A07G1188		Gh_A08G1847
Gh_A08G1073		Gh_A08G1156		Gh_A07G1217		Gh_A08G1848
Gh_A08G1082		Gh_A08G1254		Gh_A07G1373		Gh_A08G1849
Gh_A08G1098		Gh_A08G1322		Gh_A07G1430		Gh_A08G1891
Gh_A08G1147		Gh_A08G1372		Gh_A07G1441		Gh_A08G1892
Gh_A08G1166		Gh_A08G1440		Gh_A07G1457		Gh_A08G1936
Gh_A08G1236		Gh_A08G1444		Gh_A07G1545		Gh_A08G1938
Gh_A08G1264		Gh_A08G1488		Gh_A07G1568		Gh_A08G1943
Gh_A08G1277		Gh_A08G1499		Gh_A07G1590		Gh_A08G1987
Gh_A08G1293		Gh_A08G1588		Gh_A07G1596		Gh_A08G2028
Gh_A08G1300		Gh_A08G1664		Gh_A07G1610		Gh_A08G2091
Gh_A08G1325		Gh_A08G1701		Gh_A07G1623		Gh_A08G2100
Gh_A08G1344		Gh_A08G1739		Gh_A07G1645		Gh_A08G2112
Gh_A08G1368		Gh_A08G1817		Gh_A07G1661		Gh_A08G2184
Gh_A08G1372		Gh_A08G1900		Gh_A07G1695		Gh_A08G2192
Gh_A08G1398		Gh_A08G1906		Gh_A07G1703		Gh_A08G2235
Gh_A08G1417		Gh_A08G1966		Gh_A07G1705		Gh_A08G2262
Gh_A08G1460		Gh_A08G2003		Gh_A07G1731		Gh_A08G2307
Gh_A08G1492		Gh_A08G2022		Gh_A07G1752		Gh_A08G2327
Gh_A08G1500		Gh_A08G2075		Gh_A07G1774		Gh_A08G2339
Gh_A08G1504		Gh_A08G2084		Gh_A07G1788		Gh_A08G2368
Gh_A08G1521		Gh_A08G2112		Gh_A07G1792		Gh_A08G2451
Gh_A08G1537		Gh_A08G2122		Gh_A07G1793		Gh_A08G2530
Gh_A08G1556		Gh_A08G2124		Gh_A07G1822		Gh_A08G2542
Gh_A08G1559		Gh_A08G2146		Gh_A07G1843		Gh_A09G0047
Gh_A08G1584		Gh_A08G2153		Gh_A07G1855		Gh_A09G0059
Gh_A08G1603		Gh_A08G2154		Gh_A07G1925		Gh_A09G0135
Gh_A08G1661		Gh_A08G2155		Gh_A07G1969		Gh_A09G0143
Gh_A08G1665		Gh_A08G2156		Gh_A07G2011		Gh_A09G0151
Gh_A08G1686		Gh_A08G2158		Gh_A07G2019		Gh_A09G0192
Gh_A08G1739		Gh_A08G2167		Gh_A07G2022		Gh_A09G0208
Gh_A08G1781		Gh_A08G2192		Gh_A07G2026		Gh_A09G0229
Gh_A08G1841		Gh_A08G2196		Gh_A07G2075		Gh_A09G0279
Gh_A08G1853		Gh_A08G2348		Gh_A07G2094		Gh_A09G0301
Gh_A08G1883		Gh_A08G2411		Gh_A07G2111		Gh_A09G0310
Gh_A08G1898		Gh_A08G2425		Gh_A07G2137		Gh_A09G0344
Gh_A08G1906		Gh_A08G2427		Gh_A07G2221		Gh_A09G0351
Gh_A08G1934		Gh_A08G2438		Gh_A07G2278		Gh_A09G0363
Gh_A08G1949		Gh_A08G2485		Gh_A07G2288		Gh_A09G0365
Gh_A08G1979		Gh_A08G2494		Gh_A07G2307		Gh_A09G0427
Gh_A08G2009		Gh_A08G2533		Gh_A07G2314		Gh_A09G0462
Gh_A08G2028		Gh_A09G0001		Gh_A07G2343		Gh_A09G0469
Gh_A08G2046		Gh_A09G0044		Gh_A08G0037		Gh_A09G0471
Gh_A08G2091		Gh_A09G0045		Gh_A08G0260		Gh_A09G0472
Gh_A08G2112		Gh_A09G0089		Gh_A08G0271		Gh_A09G0498
Gh_A08G2113		Gh_A09G0127		Gh_A08G0297		Gh_A09G0509
Gh_A08G2146		Gh_A09G0142		Gh_A08G0305		Gh_A09G0558
Gh_A08G2183		Gh_A09G0212		Gh_A08G0311		Gh_A09G0559
Gh_A08G2235		Gh_A09G0306		Gh_A08G0314		Gh_A09G0572
Gh_A08G2247		Gh_A09G0334		Gh_A08G0315		Gh_A09G0576
Gh_A08G2271		Gh_A09G0344		Gh_A08G0345		Gh_A09G0578
Gh_A08G2274		Gh_A09G0440		Gh_A08G0391		Gh_A09G0658
Gh_A08G2303		Gh_A09G0469		Gh_A08G0394		Gh_A09G0683
Gh_A08G2308		Gh_A09G0475		Gh_A08G0413		Gh_A09G0722
Gh_A08G2384		Gh_A09G0483		Gh_A08G0462		Gh_A09G0734
Gh_A08G2394		Gh_A09G0499		Gh_A08G0530		Gh_A09G0794
Gh_A08G2407		Gh_A09G0513		Gh_A08G0541		Gh_A09G0809
Gh_A08G2415		Gh_A09G0543		Gh_A08G0609		Gh_A09G0817
Gh_A08G2463		Gh_A09G0551		Gh_A08G0615		Gh_A09G0851
Gh_A08G2465		Gh_A09G0585		Gh_A08G0628		Gh_A09G0910
Gh_A08G2494		Gh_A09G0609		Gh_A08G0664		Gh_A09G0926
Gh_A08G2558		Gh_A09G0610		Gh_A08G0693		Gh_A09G0927
Gh_A08G2562		Gh_A09G0647		Gh_A08G0696		Gh_A09G0939
Gh_A09G0001		Gh_A09G0670		Gh_A08G0714		Gh_A09G1032
Gh_A09G0044		Gh_A09G0679		Gh_A08G0716		Gh_A09G1053
Gh_A09G0058		Gh_A09G0720		Gh_A08G0804		Gh_A09G1057
Gh_A09G0068		Gh_A09G0760		Gh_A08G0834		Gh_A09G1092
Gh_A09G0142		Gh_A09G0775		Gh_A08G0891		Gh_A09G1184
Gh_A09G0143		Gh_A09G0836		Gh_A08G0907		Gh_A09G1232
Gh_A09G0175		Gh_A09G0865		Gh_A08G0956		Gh_A09G1245
Gh_A09G0220		Gh_A09G0879		Gh_A08G0965		Gh_A09G1250
Gh_A09G0228		Gh_A09G0905		Gh_A08G0999		Gh_A09G1292
Gh_A09G0248		Gh_A09G0913		Gh_A08G1012		Gh_A09G1296
Gh_A09G0306		Gh_A09G0954		Gh_A08G1024		Gh_A09G1307
Gh_A09G0345		Gh_A09G1104		Gh_A08G1032		Gh_A09G1312
Gh_A09G0401		Gh_A09G1131		Gh_A08G1098		Gh_A09G1325
Gh_A09G0412		Gh_A09G1150		Gh_A08G1123		Gh_A09G1358
Gh_A09G0439		Gh_A09G1151		Gh_A08G1126		Gh_A09G1396
Gh_A09G0473		Gh_A09G1174		Gh_A08G1174		Gh_A09G1403
Gh_A09G0486		Gh_A09G1243		Gh_A08G1178		Gh_A09G1408
Gh_A09G0492		Gh_A09G1328		Gh_A08G1189		Gh_A09G1435
Gh_A09G0513		Gh_A09G1336		Gh_A08G1225		Gh_A09G1461
Gh_A09G0535		Gh_A09G1408		Gh_A08G1266		Gh_A09G1469
Gh_A09G0625		Gh_A09G1436		Gh_A08G1271		Gh_A09G1485
Gh_A09G0658		Gh_A09G1467		Gh_A08G1294		Gh_A09G1534
Gh_A09G0679		Gh_A09G1508		Gh_A08G1300		Gh_A09G1573
Gh_A09G0690		Gh_A09G1513		Gh_A08G1344		Gh_A09G1584
Gh_A09G0701		Gh_A09G1530		Gh_A08G1368		Gh_A09G1588
Gh_A09G0720		Gh_A09G1532		Gh_A08G1433		Gh_A09G1669
Gh_A09G0762		Gh_A09G1611		Gh_A08G1456		Gh_A09G1721
Gh_A09G0776		Gh_A09G1629		Gh_A08G1475		Gh_A09G1773
Gh_A09G0796		Gh_A09G1704		Gh_A08G1492		Gh_A09G1803
Gh_A09G0800		Gh_A09G1748		Gh_A08G1500		Gh_A09G1816
Gh_A09G0862		Gh_A09G1756		Gh_A08G1501		Gh_A09G1842
Gh_A09G0954		Gh_A09G1760		Gh_A08G1564		Gh_A09G1859
Gh_A09G1084		Gh_A09G1855		Gh_A08G1583		Gh_A09G1892
Gh_A09G1177		Gh_A09G1881		Gh_A08G1679		Gh_A09G1951
Gh_A09G1236		Gh_A09G1900		Gh_A08G1739		Gh_A09G1956
Gh_A09G1269		Gh_A09G1906		Gh_A08G1742		Gh_A09G2022
Gh_A09G1273		Gh_A09G1937		Gh_A08G1766		Gh_A09G2094
Gh_A09G1286		Gh_A09G1945		Gh_A08G1780		Gh_A09G2136
Gh_A09G1335		Gh_A09G1969		Gh_A08G1787		Gh_A09G2138
Gh_A09G1339		Gh_A09G1991		Gh_A08G1794		Gh_A09G2207
Gh_A09G1366		Gh_A09G1992		Gh_A08G1848		Gh_A09G2210
Gh_A09G1401		Gh_A09G2048		Gh_A08G1891		Gh_A09G2213
Gh_A09G1403		Gh_A09G2081		Gh_A08G1898		Gh_A09G2235
Gh_A09G1408		Gh_A09G2082		Gh_A08G1949		Gh_A09G2254
Gh_A09G1413		Gh_A09G2111		Gh_A08G1957		Gh_A09G2309
Gh_A09G1455		Gh_A09G2135		Gh_A08G1964		Gh_A09G2316
Gh_A09G1464		Gh_A09G2152		Gh_A08G2003		Gh_A09G2329
Gh_A09G1508		Gh_A09G2180		Gh_A08G2004		Gh_A09G2386
Gh_A09G1513		Gh_A09G2197		Gh_A08G2028		Gh_A09G2421
Gh_A09G1526		Gh_A09G2205		Gh_A08G2036		Gh_A09G2439
Gh_A09G1566		Gh_A09G2221		Gh_A08G2086		Gh_A09G2501
Gh_A09G1573		Gh_A09G2244		Gh_A08G2160		Gh_A09G2520
Gh_A09G1602		Gh_A09G2247		Gh_A08G2179		Gh_A10G0003
Gh_A09G1605		Gh_A09G2254		Gh_A08G2180		Gh_A10G0028
Gh_A09G1606		Gh_A09G2255		Gh_A08G2182		Gh_A10G0094
Gh_A09G1617		Gh_A09G2306		Gh_A08G2183		Gh_A10G0142
Gh_A09G1625		Gh_A09G2323		Gh_A08G2199		Gh_A10G0151
Gh_A09G1626		Gh_A09G2329		Gh_A08G2203		Gh_A10G0284
Gh_A09G1745		Gh_A09G2341		Gh_A08G2236		Gh_A10G0286
Gh_A09G1851		Gh_A09G2345		Gh_A08G2286		Gh_A10G0291
Gh_A09G1852		Gh_A09G2368		Gh_A08G2301		Gh_A10G0367
Gh_A09G1881		Gh_A09G2413		Gh_A08G2327		Gh_A10G0505
Gh_A09G1959		Gh_A09G2517		Gh_A08G2358		Gh_A10G0591
Gh_A09G2048		Gh_A09G2520		Gh_A08G2364		Gh_A10G0603
Gh_A09G2054		Gh_A10G0048		Gh_A08G2368		Gh_A10G0626
Gh_A09G2061		Gh_A10G0103		Gh_A08G2372		Gh_A10G0661
Gh_A09G2164		Gh_A10G0132		Gh_A08G2395		Gh_A10G0663
Gh_A09G2219		Gh_A10G0165		Gh_A08G2398		Gh_A10G0784
Gh_A09G2221		Gh_A10G0169		Gh_A08G2404		Gh_A10G0799
Gh_A09G2252		Gh_A10G0273		Gh_A08G2417		Gh_A10G0826
Gh_A09G2254		Gh_A10G0286		Gh_A08G2494		Gh_A10G0873
Gh_A09G2266		Gh_A10G0304		Gh_A08G2538		Gh_A10G0904
Gh_A09G2282		Gh_A10G0305		Gh_A08G2541		Gh_A10G0905
Gh_A09G2309		Gh_A10G0307		Gh_A08G2544		Gh_A10G0944
Gh_A09G2314		Gh_A10G0359		Gh_A08G2548		Gh_A10G0987
Gh_A09G2332		Gh_A10G0362		Gh_A09G0017		Gh_A10G1008
Gh_A09G2423		Gh_A10G0395		Gh_A09G0044		Gh_A10G1075
Gh_A09G2425		Gh_A10G0415		Gh_A09G0142		Gh_A10G1087
Gh_A09G2426		Gh_A10G0442		Gh_A09G0209		Gh_A10G1099
Gh_A09G2429		Gh_A10G0444		Gh_A09G0227		Gh_A10G1176
Gh_A09G2437		Gh_A10G0449		Gh_A09G0228		Gh_A10G1218
Gh_A09G2495		Gh_A10G0472		Gh_A09G0262		Gh_A10G1227
Gh_A09G2517		Gh_A10G0473		Gh_A09G0279		Gh_A10G1249
Gh_A09G2520		Gh_A10G0504		Gh_A09G0284		Gh_A10G1271
Gh_A09G2521		Gh_A10G0541		Gh_A09G0299		Gh_A10G1275
Gh_A10G0082		Gh_A10G0599		Gh_A09G0320		Gh_A10G1276
Gh_A10G0097		Gh_A10G0610		Gh_A09G0334		Gh_A10G1317
Gh_A10G0103		Gh_A10G0671		Gh_A09G0365		Gh_A10G1351
Gh_A10G0134		Gh_A10G0714		Gh_A09G0396		Gh_A10G1358
Gh_A10G0136		Gh_A10G0742		Gh_A09G0430		Gh_A10G1391
Gh_A10G0187		Gh_A10G0764		Gh_A09G0439		Gh_A10G1471
Gh_A10G0210		Gh_A10G0817		Gh_A09G0445		Gh_A10G1505
Gh_A10G0248		Gh_A10G0834		Gh_A09G0469		Gh_A10G1507
Gh_A10G0249		Gh_A10G0840		Gh_A09G0485		Gh_A10G1603
Gh_A10G0307		Gh_A10G0856		Gh_A09G0491		Gh_A10G1608
Gh_A10G0316		Gh_A10G0897		Gh_A09G0524		Gh_A10G1673
Gh_A10G0347		Gh_A10G0978		Gh_A09G0530		Gh_A10G1761
Gh_A10G0354		Gh_A10G1008		Gh_A09G0535		Gh_A10G1782
Gh_A10G0359		Gh_A10G1026		Gh_A09G0551		Gh_A10G1810
Gh_A10G0455		Gh_A10G1140		Gh_A09G0572		Gh_A10G1815
Gh_A10G0472		Gh_A10G1227		Gh_A09G0573		Gh_A10G1816
Gh_A10G0473		Gh_A10G1285		Gh_A09G0596		Gh_A10G1843
Gh_A10G0539		Gh_A10G1311		Gh_A09G0623		Gh_A10G1845
Gh_A10G0541		Gh_A10G1380		Gh_A09G0637		Gh_A10G1854
Gh_A10G0576		Gh_A10G1389		Gh_A09G0639		Gh_A10G1883
Gh_A10G0627		Gh_A10G1399		Gh_A09G0644		Gh_A10G1927
Gh_A10G0673		Gh_A10G1424		Gh_A09G0647		Gh_A10G1928
Gh_A10G0691		Gh_A10G1450		Gh_A09G0658		Gh_A10G1964
Gh_A10G0705		Gh_A10G1471		Gh_A09G0691		Gh_A10G1979
Gh_A10G0713		Gh_A10G1489		Gh_A09G0720		Gh_A10G1984
Gh_A10G0727		Gh_A10G1505		Gh_A09G0832		Gh_A10G1994
Gh_A10G0742		Gh_A10G1518		Gh_A09G0840		Gh_A10G2065
Gh_A10G0863		Gh_A10G1607		Gh_A09G0850		Gh_A10G2066
Gh_A10G0897		Gh_A10G1610		Gh_A09G0852		Gh_A10G2086
Gh_A10G0930		Gh_A10G1658		Gh_A09G0857		Gh_A10G2093
Gh_A10G0935		Gh_A10G1667		Gh_A09G0874		Gh_A10G2216
Gh_A10G0948		Gh_A10G1674		Gh_A09G0894		Gh_A10G2332
Gh_A10G0962		Gh_A10G1753		Gh_A09G0901		Gh_A10G2336
Gh_A10G0966		Gh_A10G1833		Gh_A09G0954		Gh_A10G2353
Gh_A10G1020		Gh_A10G1851		Gh_A09G0991		Gh_A11G0009
Gh_A10G1068		Gh_A10G1856		Gh_A09G1001		Gh_A11G0016
Gh_A10G1079		Gh_A10G1928		Gh_A09G1057		Gh_A11G0018
Gh_A10G1080		Gh_A10G1940		Gh_A09G1072		Gh_A11G0019
Gh_A10G1134		Gh_A10G1952		Gh_A09G1074		Gh_A11G0020
Gh_A10G1145		Gh_A10G1961		Gh_A09G1099		Gh_A11G0107
Gh_A10G1159		Gh_A10G1983		Gh_A09G1127		Gh_A11G0142
Gh_A10G1200		Gh_A10G1984		Gh_A09G1129		Gh_A11G0277
Gh_A10G1204		Gh_A10G2017		Gh_A09G1137		Gh_A11G0308
Gh_A10G1243		Gh_A10G2033		Gh_A09G1153		Gh_A11G0329
Gh_A10G1244		Gh_A10G2040		Gh_A09G1171		Gh_A11G0334
Gh_A10G1264		Gh_A10G2042		Gh_A09G1180		Gh_A11G0351
Gh_A10G1271		Gh_A10G2060		Gh_A09G1192		Gh_A11G0354
Gh_A10G1280		Gh_A10G2065		Gh_A09G1215		Gh_A11G0383
Gh_A10G1316		Gh_A10G2066		Gh_A09G1221		Gh_A11G0422
Gh_A10G1317		Gh_A10G2067		Gh_A09G1240		Gh_A11G0428
Gh_A10G1351		Gh_A10G2071		Gh_A09G1247		Gh_A11G0430
Gh_A10G1361		Gh_A10G2085		Gh_A09G1248		Gh_A11G0480
Gh_A10G1383		Gh_A10G2086		Gh_A09G1286		Gh_A11G0490
Gh_A10G1481		Gh_A10G2093		Gh_A09G1296		Gh_A11G0511
Gh_A10G1514		Gh_A10G2111		Gh_A09G1336		Gh_A11G0556
Gh_A10G1547		Gh_A10G2126		Gh_A09G1355		Gh_A11G0628
Gh_A10G1562		Gh_A10G2132		Gh_A09G1357		Gh_A11G0672
Gh_A10G1573		Gh_A10G2158		Gh_A09G1403		Gh_A11G0684
Gh_A10G1599		Gh_A10G2166		Gh_A09G1405		Gh_A11G0699
Gh_A10G1628		Gh_A10G2172		Gh_A09G1408		Gh_A11G0714
Gh_A10G1631		Gh_A10G2212		Gh_A09G1415		Gh_A11G0755
Gh_A10G1655		Gh_A10G2227		Gh_A09G1424		Gh_A11G0765
Gh_A10G1673		Gh_A10G2237		Gh_A09G1436		Gh_A11G0819
Gh_A10G1685		Gh_A10G2295		Gh_A09G1457		Gh_A11G0833
Gh_A10G1736		Gh_A10G2327		Gh_A09G1487		Gh_A11G0847
Gh_A10G1754		Gh_A10G2348		Gh_A09G1508		Gh_A11G0869
Gh_A10G1844		Gh_A10G2353		Gh_A09G1509		Gh_A11G0870
Gh_A10G1924		Gh_A11G0006		Gh_A09G1543		Gh_A11G0902
Gh_A10G1932		Gh_A11G0059		Gh_A09G1544		Gh_A11G0912
Gh_A10G1968		Gh_A11G0073		Gh_A09G1575		Gh_A11G0920
Gh_A10G1974		Gh_A11G0113		Gh_A09G1593		Gh_A11G0966
Gh_A10G1984		Gh_A11G0129		Gh_A09G1603		Gh_A11G0980
Gh_A10G2017		Gh_A11G0134		Gh_A09G1842		Gh_A11G1006
Gh_A10G2030		Gh_A11G0135		Gh_A09G1861		Gh_A11G1081
Gh_A10G2050		Gh_A11G0146		Gh_A09G1919		Gh_A11G1131
Gh_A10G2065		Gh_A11G0199		Gh_A09G1924		Gh_A11G1142
Gh_A10G2066		Gh_A11G0217		Gh_A09G1931		Gh_A11G1155
Gh_A10G2067		Gh_A11G0221		Gh_A09G1936		Gh_A11G1202
Gh_A10G2071		Gh_A11G0249		Gh_A09G2048		Gh_A11G1248
Gh_A10G2085		Gh_A11G0253		Gh_A09G2125		Gh_A11G1250
Gh_A10G2093		Gh_A11G0303		Gh_A09G2148		Gh_A11G1280
Gh_A10G2132		Gh_A11G0332		Gh_A09G2180		Gh_A11G1298
Gh_A10G2165		Gh_A11G0362		Gh_A09G2192		Gh_A11G1324
Gh_A10G2187		Gh_A11G0370		Gh_A09G2206		Gh_A11G1429
Gh_A10G2273		Gh_A11G0380		Gh_A09G2207		Gh_A11G1431
Gh_A10G2292		Gh_A11G0388		Gh_A09G2221		Gh_A11G1434
Gh_A11G0048		Gh_A11G0401		Gh_A09G2254		Gh_A11G1492
Gh_A11G0078		Gh_A11G0403		Gh_A09G2255		Gh_A11G1531
Gh_A11G0142		Gh_A11G0409		Gh_A09G2266		Gh_A11G1550
Gh_A11G0165		Gh_A11G0452		Gh_A09G2282		Gh_A11G1602
Gh_A11G0176		Gh_A11G0457		Gh_A09G2292		Gh_A11G1757
Gh_A11G0184		Gh_A11G0480		Gh_A09G2318		Gh_A11G1802
Gh_A11G0222		Gh_A11G0485		Gh_A09G2348		Gh_A11G1813
Gh_A11G0278		Gh_A11G0507		Gh_A09G2405		Gh_A11G1830
Gh_A11G0339		Gh_A11G0508		Gh_A09G2413		Gh_A11G1853
Gh_A11G0343		Gh_A11G0531		Gh_A09G2425		Gh_A11G1865
Gh_A11G0351		Gh_A11G0559		Gh_A09G2428		Gh_A11G1881
Gh_A11G0354		Gh_A11G0672		Gh_A09G2441		Gh_A11G1926
Gh_A11G0366		Gh_A11G0702		Gh_A09G2458		Gh_A11G1938
Gh_A11G0381		Gh_A11G0709		Gh_A09G2514		Gh_A11G1942
Gh_A11G0385		Gh_A11G0751		Gh_A09G2517		Gh_A11G1946
Gh_A11G0419		Gh_A11G0807		Gh_A09G2520		Gh_A11G1953
Gh_A11G0440		Gh_A11G0847		Gh_A10G0016		Gh_A11G1962
Gh_A11G0474		Gh_A11G0853		Gh_A10G0024		Gh_A11G1993
Gh_A11G0480		Gh_A11G0869		Gh_A10G0098		Gh_A11G2012
Gh_A11G0492		Gh_A11G0989		Gh_A10G0210		Gh_A11G2050
Gh_A11G0494		Gh_A11G1006		Gh_A10G0249		Gh_A11G2065
Gh_A11G0504		Gh_A11G1020		Gh_A10G0257		Gh_A11G2101
Gh_A11G0536		Gh_A11G1071		Gh_A10G0259		Gh_A11G2110
Gh_A11G0562		Gh_A11G1127		Gh_A10G0261		Gh_A11G2111
Gh_A11G0569		Gh_A11G1198		Gh_A10G0278		Gh_A11G2122
Gh_A11G0611		Gh_A11G1216		Gh_A10G0286		Gh_A11G2133
Gh_A11G0653		Gh_A11G1280		Gh_A10G0290		Gh_A11G2162
Gh_A11G0669		Gh_A11G1314		Gh_A10G0307		Gh_A11G2168
Gh_A11G0709		Gh_A11G1345		Gh_A10G0357		Gh_A11G2172
Gh_A11G0714		Gh_A11G1355		Gh_A10G0359		Gh_A11G2177
Gh_A11G0758		Gh_A11G1375		Gh_A10G0376		Gh_A11G2206
Gh_A11G0765		Gh_A11G1381		Gh_A10G0442		Gh_A11G2228
Gh_A11G0797		Gh_A11G1388		Gh_A10G0444		Gh_A11G2241
Gh_A11G0830		Gh_A11G1421		Gh_A10G0460		Gh_A11G2242
Gh_A11G0853		Gh_A11G1441		Gh_A10G0472		Gh_A11G2306
Gh_A11G0869		Gh_A11G1455		Gh_A10G0478		Gh_A11G2337
Gh_A11G0871		Gh_A11G1468		Gh_A10G0504		Gh_A11G2411
Gh_A11G0889		Gh_A11G1478		Gh_A10G0514		Gh_A11G2420
Gh_A11G0905		Gh_A11G1541		Gh_A10G0518		Gh_A11G2451
Gh_A11G0950		Gh_A11G1582		Gh_A10G0583		Gh_A11G2459
Gh_A11G0980		Gh_A11G1616		Gh_A10G0628		Gh_A11G2499
Gh_A11G0984		Gh_A11G1676		Gh_A10G0688		Gh_A11G2523
Gh_A11G0988		Gh_A11G1737		Gh_A10G0764		Gh_A11G2560
Gh_A11G1007		Gh_A11G1798		Gh_A10G0820		Gh_A11G2570
Gh_A11G1051		Gh_A11G1906		Gh_A10G0856		Gh_A11G2571
Gh_A11G1077		Gh_A11G1927		Gh_A10G0948		Gh_A11G2607
Gh_A11G1080		Gh_A11G1986		Gh_A10G0956		Gh_A11G2696
Gh_A11G1112		Gh_A11G1994		Gh_A10G0977		Gh_A11G2856
Gh_A11G1116		Gh_A11G2035		Gh_A10G0978		Gh_A11G2880
Gh_A11G1124		Gh_A11G2038		Gh_A10G1002		Gh_A11G2884
Gh_A11G1127		Gh_A11G2071		Gh_A10G1006		Gh_A11G2925
Gh_A11G1134		Gh_A11G2091		Gh_A10G1012		Gh_A11G2995
Gh_A11G1141		Gh_A11G2174		Gh_A10G1052		Gh_A11G3018
Gh_A11G1142		Gh_A11G2252		Gh_A10G1134		Gh_A11G3024
Gh_A11G1153		Gh_A11G2253		Gh_A10G1140		Gh_A11G3064
Gh_A11G1171		Gh_A11G2259		Gh_A10G1202		Gh_A11G3070
Gh_A11G1201		Gh_A11G2267		Gh_A10G1221		Gh_A11G3102
Gh_A11G1208		Gh_A11G2362		Gh_A10G1247		Gh_A11G3125
Gh_A11G1218		Gh_A11G2411		Gh_A10G1285		Gh_A11G3185
Gh_A11G1248		Gh_A11G2420		Gh_A10G1317		Gh_A11G3289
Gh_A11G1250		Gh_A11G2438		Gh_A10G1320		Gh_A12G0049
Gh_A11G1298		Gh_A11G2440		Gh_A10G1331		Gh_A12G0107
Gh_A11G1301		Gh_A11G2484		Gh_A10G1332		Gh_A12G0131
Gh_A11G1318		Gh_A11G2503		Gh_A10G1399		Gh_A12G0132
Gh_A11G1319		Gh_A11G2529		Gh_A10G1443		Gh_A12G0145
Gh_A11G1357		Gh_A11G2567		Gh_A10G1461		Gh_A12G0186
Gh_A11G1431		Gh_A11G2605		Gh_A10G1483		Gh_A12G0210
Gh_A11G1434		Gh_A11G2633		Gh_A10G1574		Gh_A12G0213
Gh_A11G1443		Gh_A11G2644		Gh_A10G1628		Gh_A12G0304
Gh_A11G1455		Gh_A11G2650		Gh_A10G1637		Gh_A12G0349
Gh_A11G1458		Gh_A11G2677		Gh_A10G1647		Gh_A12G0447
Gh_A11G1531		Gh_A11G2714		Gh_A10G1671		Gh_A12G0470
Gh_A11G1590		Gh_A11G2776		Gh_A10G1687		Gh_A12G0491
Gh_A11G1596		Gh_A11G2786		Gh_A10G1745		Gh_A12G0500
Gh_A11G1604		Gh_A11G2787		Gh_A10G1797		Gh_A12G0513
Gh_A11G1625		Gh_A11G2788		Gh_A10G1804		Gh_A12G0520
Gh_A11G1640		Gh_A11G2808		Gh_A10G1826		Gh_A12G0538
Gh_A11G1657		Gh_A11G2838		Gh_A10G1832		Gh_A12G0549
Gh_A11G1676		Gh_A11G2841		Gh_A10G1921		Gh_A12G0572
Gh_A11G1726		Gh_A11G2880		Gh_A10G1954		Gh_A12G0574
Gh_A11G1729		Gh_A11G2959		Gh_A10G1962		Gh_A12G0585
Gh_A11G1737		Gh_A11G3002		Gh_A10G1984		Gh_A12G0590
Gh_A11G1754		Gh_A11G3083		Gh_A10G1989		Gh_A12G0599
Gh_A11G1765		Gh_A12G0033		Gh_A10G1990		Gh_A12G0608
Gh_A11G1773		Gh_A12G0038		Gh_A10G2002		Gh_A12G0756
Gh_A11G1820		Gh_A12G0041		Gh_A10G2035		Gh_A12G0789
Gh_A11G1833		Gh_A12G0053		Gh_A10G2041		Gh_A12G0867
Gh_A11G1846		Gh_A12G0059		Gh_A10G2042		Gh_A12G0888
Gh_A11G1869		Gh_A12G0087		Gh_A10G2065		Gh_A12G0926
Gh_A11G1886		Gh_A12G0131		Gh_A10G2066		Gh_A12G0942
Gh_A11G1908		Gh_A12G0147		Gh_A10G2067		Gh_A12G0987
Gh_A11G1919		Gh_A12G0148		Gh_A10G2071		Gh_A12G1022
Gh_A11G1921		Gh_A12G0191		Gh_A10G2072		Gh_A12G1048
Gh_A11G1930		Gh_A12G0286		Gh_A10G2085		Gh_A12G1061
Gh_A11G1993		Gh_A12G0322		Gh_A10G2093		Gh_A12G1068
Gh_A11G2035		Gh_A12G0375		Gh_A10G2136		Gh_A12G1070
Gh_A11G2044		Gh_A12G0447		Gh_A10G2137		Gh_A12G1076
Gh_A11G2065		Gh_A12G0495		Gh_A10G2158		Gh_A12G1093
Gh_A11G2095		Gh_A12G0518		Gh_A10G2273		Gh_A12G1098
Gh_A11G2111		Gh_A12G0614		Gh_A10G2350		Gh_A12G1129
Gh_A11G2140		Gh_A12G0702		Gh_A11G0009		Gh_A12G1150
Gh_A11G2168		Gh_A12G0727		Gh_A11G0010		Gh_A12G1208
Gh_A11G2242		Gh_A12G0751		Gh_A11G0059		Gh_A12G1209
Gh_A11G2276		Gh_A12G0752		Gh_A11G0078		Gh_A12G1239
Gh_A11G2320		Gh_A12G0784		Gh_A11G0079		Gh_A12G1255
Gh_A11G2358		Gh_A12G0843		Gh_A11G0082		Gh_A12G1281
Gh_A11G2364		Gh_A12G0844		Gh_A11G0086		Gh_A12G1309
Gh_A11G2432		Gh_A12G0868		Gh_A11G0100		Gh_A12G1322
Gh_A11G2448		Gh_A12G0902		Gh_A11G0124		Gh_A12G1325
Gh_A11G2471		Gh_A12G0939		Gh_A11G0130		Gh_A12G1362
Gh_A11G2472		Gh_A12G0947		Gh_A11G0197		Gh_A12G1370
Gh_A11G2514		Gh_A12G1023		Gh_A11G0223		Gh_A12G1505
Gh_A11G2529		Gh_A12G1037		Gh_A11G0253		Gh_A12G1534
Gh_A11G2567		Gh_A12G1070		Gh_A11G0255		Gh_A12G1550
Gh_A11G2602		Gh_A12G1073		Gh_A11G0257		Gh_A12G1619
Gh_A11G2633		Gh_A12G1108		Gh_A11G0294		Gh_A12G1627
Gh_A11G2691		Gh_A12G1155		Gh_A11G0312		Gh_A12G1676
Gh_A11G2727		Gh_A12G1168		Gh_A11G0351		Gh_A12G1687
Gh_A11G2788		Gh_A12G1202		Gh_A11G0352		Gh_A12G1776
Gh_A11G2801		Gh_A12G1301		Gh_A11G0364		Gh_A12G1799
Gh_A11G2890		Gh_A12G1326		Gh_A11G0391		Gh_A12G1816
Gh_A11G2919		Gh_A12G1353		Gh_A11G0419		Gh_A12G1838
Gh_A11G2921		Gh_A12G1414		Gh_A11G0421		Gh_A12G1876
Gh_A11G2945		Gh_A12G1421		Gh_A11G0422		Gh_A12G1894
Gh_A11G3010		Gh_A12G1471		Gh_A11G0423		Gh_A12G1903
Gh_A11G3022		Gh_A12G1554		Gh_A11G0430		Gh_A12G1913
Gh_A11G3023		Gh_A12G1641		Gh_A11G0442		Gh_A12G1933
Gh_A11G3039		Gh_A12G1665		Gh_A11G0447		Gh_A12G1949
Gh_A11G3040		Gh_A12G1685		Gh_A11G0480		Gh_A12G1974
Gh_A11G3045		Gh_A12G1794		Gh_A11G0482		Gh_A12G1982
Gh_A11G3069		Gh_A12G1802		Gh_A11G0556		Gh_A12G1988
Gh_A11G3101		Gh_A12G1809		Gh_A11G0599		Gh_A12G2125
Gh_A11G3107		Gh_A12G1814		Gh_A11G0630		Gh_A12G2143
Gh_A11G3112		Gh_A12G1830		Gh_A11G0633		Gh_A12G2160
Gh_A11G3119		Gh_A12G1861		Gh_A11G0641		Gh_A12G2173
Gh_A11G3237		Gh_A12G1921		Gh_A11G0650		Gh_A12G2193
Gh_A11G3251		Gh_A12G1923		Gh_A11G0853		Gh_A12G2201
Gh_A12G0012		Gh_A12G1942		Gh_A11G0870		Gh_A12G2209
Gh_A12G0033		Gh_A12G1985		Gh_A11G0886		Gh_A12G2219
Gh_A12G0057		Gh_A12G2027		Gh_A11G0905		Gh_A12G2239
Gh_A12G0131		Gh_A12G2086		Gh_A11G0915		Gh_A12G2249
Gh_A12G0144		Gh_A12G2112		Gh_A11G0920		Gh_A12G2263
Gh_A12G0156		Gh_A12G2121		Gh_A11G0939		Gh_A12G2265
Gh_A12G0177		Gh_A12G2135		Gh_A11G0955		Gh_A12G2280
Gh_A12G0213		Gh_A12G2183		Gh_A11G0976		Gh_A12G2312
Gh_A12G0438		Gh_A12G2187		Gh_A11G1057		Gh_A12G2341
Gh_A12G0464		Gh_A12G2204		Gh_A11G1078		Gh_A12G2400
Gh_A12G0467		Gh_A12G2252		Gh_A11G1091		Gh_A12G2402
Gh_A12G0472		Gh_A12G2300		Gh_A11G1112		Gh_A12G2428
Gh_A12G0502		Gh_A12G2301		Gh_A11G1127		Gh_A12G2438
Gh_A12G0504		Gh_A12G2341		Gh_A11G1138		Gh_A12G2465
Gh_A12G0549		Gh_A12G2357		Gh_A11G1152		Gh_A12G2477
Gh_A12G0561		Gh_A12G2358		Gh_A11G1178		Gh_A12G2489
Gh_A12G0668		Gh_A12G2406		Gh_A11G1197		Gh_A12G2499
Gh_A12G0676		Gh_A12G2415		Gh_A11G1202		Gh_A12G2501
Gh_A12G0683		Gh_A12G2446		Gh_A11G1211		Gh_A12G2536
Gh_A12G0739		Gh_A12G2477		Gh_A11G1223		Gh_A12G2560
Gh_A12G0742		Gh_A12G2579		Gh_A11G1248		Gh_A12G2600
Gh_A12G0751		Gh_A12G2583		Gh_A11G1319		Gh_A12G2631
Gh_A12G0770		Gh_A12G2608		Gh_A11G1342		Gh_A12G2661
Gh_A12G0824		Gh_A12G2620		Gh_A11G1346		Gh_A12G2686
Gh_A12G0839		Gh_A12G2673		Gh_A11G1385		Gh_A12G2710
Gh_A12G0856		Gh_A13G0001		Gh_A11G1441		Gh_A12G2723
Gh_A12G0859		Gh_A13G0046		Gh_A11G1507		Gh_A13G0123
Gh_A12G0995		Gh_A13G0078		Gh_A11G1607		Gh_A13G0195
Gh_A12G1004		Gh_A13G0093		Gh_A11G1632		Gh_A13G0215
Gh_A12G1046		Gh_A13G0105		Gh_A11G1647		Gh_A13G0234
Gh_A12G1086		Gh_A13G0137		Gh_A11G1699		Gh_A13G0304
Gh_A12G1104		Gh_A13G0149		Gh_A11G1721		Gh_A13G0309
Gh_A12G1122		Gh_A13G0163		Gh_A11G1735		Gh_A13G0359
Gh_A12G1143		Gh_A13G0169		Gh_A11G1754		Gh_A13G0409
Gh_A12G1152		Gh_A13G0187		Gh_A11G1767		Gh_A13G0410
Gh_A12G1209		Gh_A13G0210		Gh_A11G1793		Gh_A13G0431
Gh_A12G1238		Gh_A13G0215		Gh_A11G1795		Gh_A13G0467
Gh_A12G1268		Gh_A13G0251		Gh_A11G1861		Gh_A13G0472
Gh_A12G1274		Gh_A13G0270		Gh_A11G1892		Gh_A13G0485
Gh_A12G1371		Gh_A13G0280		Gh_A11G1901		Gh_A13G0518
Gh_A12G1378		Gh_A13G0308		Gh_A11G1962		Gh_A13G0556
Gh_A12G1406		Gh_A13G0316		Gh_A11G1997		Gh_A13G0571
Gh_A12G1445		Gh_A13G0326		Gh_A11G2010		Gh_A13G0579
Gh_A12G1502		Gh_A13G0331		Gh_A11G2041		Gh_A13G0599
Gh_A12G1505		Gh_A13G0392		Gh_A11G2071		Gh_A13G0645
Gh_A12G1507		Gh_A13G0449		Gh_A11G2109		Gh_A13G0685
Gh_A12G1517		Gh_A13G0509		Gh_A11G2110		Gh_A13G0691
Gh_A12G1550		Gh_A13G0510		Gh_A11G2115		Gh_A13G0727
Gh_A12G1551		Gh_A13G0520		Gh_A11G2138		Gh_A13G0728
Gh_A12G1554		Gh_A13G0584		Gh_A11G2140		Gh_A13G0744
Gh_A12G1628		Gh_A13G0629		Gh_A11G2165		Gh_A13G0747
Gh_A12G1687		Gh_A13G0700		Gh_A11G2168		Gh_A13G0757
Gh_A12G1689		Gh_A13G0846		Gh_A11G2247		Gh_A13G0776
Gh_A12G1730		Gh_A13G0881		Gh_A11G2276		Gh_A13G0786
Gh_A12G1802		Gh_A13G0897		Gh_A11G2307		Gh_A13G0816
Gh_A12G1814		Gh_A13G0902		Gh_A11G2320		Gh_A13G0818
Gh_A12G1843		Gh_A13G0924		Gh_A11G2324		Gh_A13G0858
Gh_A12G1856		Gh_A13G0945		Gh_A11G2389		Gh_A13G0907
Gh_A12G1866		Gh_A13G0946		Gh_A11G2392		Gh_A13G0931
Gh_A12G1886		Gh_A13G0957		Gh_A11G2411		Gh_A13G0942
Gh_A12G1911		Gh_A13G0997		Gh_A11G2472		Gh_A13G0996
Gh_A12G1931		Gh_A13G1017		Gh_A11G2549		Gh_A13G0998
Gh_A12G1939		Gh_A13G1027		Gh_A11G2559		Gh_A13G1034
Gh_A12G1953		Gh_A13G1070		Gh_A11G2563		Gh_A13G1105
Gh_A12G1985		Gh_A13G1120		Gh_A11G2604		Gh_A13G1120
Gh_A12G2028		Gh_A13G1131		Gh_A11G2633		Gh_A13G1125
Gh_A12G2059		Gh_A13G1154		Gh_A11G2635		Gh_A13G1311
Gh_A12G2148		Gh_A13G1161		Gh_A11G2666		Gh_A13G1329
Gh_A12G2185		Gh_A13G1175		Gh_A11G2675		Gh_A13G1331
Gh_A12G2191		Gh_A13G1207		Gh_A11G2706		Gh_A13G1356
Gh_A12G2201		Gh_A13G1212		Gh_A11G2725		Gh_A13G1390
Gh_A12G2251		Gh_A13G1236		Gh_A11G2733		Gh_A13G1396
Gh_A12G2280		Gh_A13G1242		Gh_A11G2742		Gh_A13G1449
Gh_A12G2300		Gh_A13G1271		Gh_A11G2776		Gh_A13G1458
Gh_A12G2327		Gh_A13G1297		Gh_A11G2790		Gh_A13G1461
Gh_A12G2341		Gh_A13G1298		Gh_A11G2865		Gh_A13G1512
Gh_A12G2392		Gh_A13G1305		Gh_A11G2891		Gh_A13G1514
Gh_A12G2393		Gh_A13G1311		Gh_A11G2926		Gh_A13G1563
Gh_A12G2444		Gh_A13G1313		Gh_A11G3018		Gh_A13G1604
Gh_A12G2448		Gh_A13G1314		Gh_A11G3024		Gh_A13G1623
Gh_A12G2465		Gh_A13G1318		Gh_A11G3044		Gh_A13G1686
Gh_A12G2532		Gh_A13G1415		Gh_A11G3054		Gh_A13G1717
Gh_A12G2691		Gh_A13G1570		Gh_A11G3056		Gh_A13G1719
Gh_A12G2698		Gh_A13G1582		Gh_A11G3064		Gh_A13G1742
Gh_A13G0059		Gh_A13G1620		Gh_A11G3090		Gh_A13G1758
Gh_A13G0064		Gh_A13G1640		Gh_A11G3094		Gh_A13G1809
Gh_A13G0077		Gh_A13G1659		Gh_A11G3107		Gh_A13G1811
Gh_A13G0105		Gh_A13G1677		Gh_A11G3110		Gh_A13G1846
Gh_A13G0130		Gh_A13G1717		Gh_A11G3171		Gh_A13G1850
Gh_A13G0200		Gh_A13G1762		Gh_A11G3251		Gh_A13G1929
Gh_A13G0213		Gh_A13G1772		Gh_A11G3252		Gh_A13G1935
Gh_A13G0215		Gh_A13G1780		Gh_A12G0005		Gh_A13G1945
Gh_A13G0228		Gh_A13G1798		Gh_A12G0021		Gh_A13G1959
Gh_A13G0273		Gh_A13G1835		Gh_A12G0033		Gh_A13G1965
Gh_A13G0290		Gh_A13G1836		Gh_A12G0037		Gh_A13G2046
Gh_A13G0344		Gh_A13G1838		Gh_A12G0045		Gh_A13G2052
Gh_A13G0378		Gh_A13G1842		Gh_A12G0052		Gh_A13G2092
Gh_A13G0389		Gh_A13G1846		Gh_A12G0125		Gh_A13G2162
Gh_A13G0395		Gh_A13G1891		Gh_A12G0144		Gh_A13G2176
Gh_A13G0497		Gh_A13G1905		Gh_A12G0164		Gh_A13G2194
Gh_A13G0504		Gh_A13G1942		Gh_A12G0166		Gh_A13G2247
Gh_A13G0510		Gh_A13G1980		Gh_A12G0212		Gh_A13G2256
Gh_A13G0529		Gh_A13G1982		Gh_A12G0222		Gh_A13G2259
Gh_A13G0594		Gh_A13G2003		Gh_A12G0234		Gh_A13G2308
Gh_A13G0613		Gh_A13G2046		Gh_A12G0270		Gh_A13G2317
Gh_A13G0645		Gh_A13G2098		Gh_A12G0319		Gh_A13G2352
Gh_A13G0650		Gh_A13G2100		Gh_A12G0337		Gh_D01G0015
Gh_A13G0727		Gh_A13G2131		Gh_A12G0352		Gh_D01G0093
Gh_A13G0728		Gh_A13G2159		Gh_A12G0400		Gh_D01G0097
Gh_A13G0740		Gh_A13G2162		Gh_A12G0455		Gh_D01G0121
Gh_A13G0745		Gh_A13G2227		Gh_A12G0502		Gh_D01G0141
Gh_A13G0761		Gh_A13G2236		Gh_A12G0529		Gh_D01G0179
Gh_A13G0762		Gh_A13G2249		Gh_A12G0580		Gh_D01G0249
Gh_A13G0932		Gh_A13G2263		Gh_A12G0592		Gh_D01G0299
Gh_A13G0966		Gh_A13G2329		Gh_A12G0628		Gh_D01G0326
Gh_A13G0974		Gh_A13G2341		Gh_A12G0649		Gh_D01G0327
Gh_A13G0995		Gh_A13G2342		Gh_A12G0660		Gh_D01G0401
Gh_A13G1029		Gh_D01G0014		Gh_A12G0672		Gh_D01G0409
Gh_A13G1085		Gh_D01G0030		Gh_A12G0678		Gh_D01G0467
Gh_A13G1127		Gh_D01G0052		Gh_A12G0683		Gh_D01G0473
Gh_A13G1130		Gh_D01G0097		Gh_A12G0685		Gh_D01G0484
Gh_A13G1157		Gh_D01G0112		Gh_A12G0699		Gh_D01G0544
Gh_A13G1236		Gh_D01G0127		Gh_A12G0739		Gh_D01G0592
Gh_A13G1251		Gh_D01G0129		Gh_A12G0784		Gh_D01G0646
Gh_A13G1269		Gh_D01G0147		Gh_A12G0796		Gh_D01G0673
Gh_A13G1275		Gh_D01G0156		Gh_A12G0813		Gh_D01G0677
Gh_A13G1306		Gh_D01G0300		Gh_A12G0933		Gh_D01G0800
Gh_A13G1313		Gh_D01G0330		Gh_A12G0946		Gh_D01G0811
Gh_A13G1401		Gh_D01G0413		Gh_A12G0960		Gh_D01G0824
Gh_A13G1406		Gh_D01G0438		Gh_A12G1014		Gh_D01G0849
Gh_A13G1439		Gh_D01G0460		Gh_A12G1020		Gh_D01G0866
Gh_A13G1464		Gh_D01G0536		Gh_A12G1024		Gh_D01G0867
Gh_A13G1510		Gh_D01G0537		Gh_A12G1033		Gh_D01G1001
Gh_A13G1519		Gh_D01G0646		Gh_A12G1037		Gh_D01G1009
Gh_A13G1555		Gh_D01G0648		Gh_A12G1042		Gh_D01G1031
Gh_A13G1571		Gh_D01G0668		Gh_A12G1070		Gh_D01G1054
Gh_A13G1582		Gh_D01G0675		Gh_A12G1086		Gh_D01G1071
Gh_A13G1630		Gh_D01G0681		Gh_A12G1097		Gh_D01G1082
Gh_A13G1642		Gh_D01G0742		Gh_A12G1150		Gh_D01G1091
Gh_A13G1645		Gh_D01G0761		Gh_A12G1161		Gh_D01G1092
Gh_A13G1655		Gh_D01G0776		Gh_A12G1229		Gh_D01G1103
Gh_A13G1673		Gh_D01G0789		Gh_A12G1247		Gh_D01G1130
Gh_A13G1697		Gh_D01G0811		Gh_A12G1270		Gh_D01G1141
Gh_A13G1751		Gh_D01G0850		Gh_A12G1297		Gh_D01G1147
Gh_A13G1767		Gh_D01G0932		Gh_A12G1380		Gh_D01G1223
Gh_A13G1784		Gh_D01G0981		Gh_A12G1384		Gh_D01G1306
Gh_A13G1844		Gh_D01G1054		Gh_A12G1418		Gh_D01G1309
Gh_A13G1905		Gh_D01G1082		Gh_A12G1447		Gh_D01G1319
Gh_A13G1946		Gh_D01G1091		Gh_A12G1456		Gh_D01G1326
Gh_A13G1994		Gh_D01G1158		Gh_A12G1505		Gh_D01G1329
Gh_A13G2025		Gh_D01G1170		Gh_A12G1506		Gh_D01G1370
Gh_A13G2046		Gh_D01G1190		Gh_A12G1525		Gh_D01G1406
Gh_A13G2050		Gh_D01G1226		Gh_A12G1547		Gh_D01G1467
Gh_A13G2065		Gh_D01G1283		Gh_A12G1551		Gh_D01G1478
Gh_A13G2101		Gh_D01G1320		Gh_A12G1579		Gh_D01G1488
Gh_A13G2107		Gh_D01G1328		Gh_A12G1592		Gh_D01G1500
Gh_A13G2131		Gh_D01G1345		Gh_A12G1596		Gh_D01G1510
Gh_A13G2133		Gh_D01G1367		Gh_A12G1613		Gh_D01G1587
Gh_A13G2141		Gh_D01G1368		Gh_A12G1642		Gh_D01G1631
Gh_A13G2164		Gh_D01G1419		Gh_A12G1652		Gh_D01G1636
Gh_A13G2189		Gh_D01G1452		Gh_A12G1685		Gh_D01G1679
Gh_A13G2247		Gh_D01G1455		Gh_A12G1711		Gh_D01G1705
Gh_A13G2293		Gh_D01G1471		Gh_A12G1722		Gh_D01G1820
Gh_A13G2312		Gh_D01G1478		Gh_A12G1755		Gh_D01G1829
Gh_A13G2328		Gh_D01G1488		Gh_A12G1761		Gh_D01G1851
Gh_D01G0001		Gh_D01G1497		Gh_A12G1780		Gh_D01G1852
Gh_D01G0014		Gh_D01G1509		Gh_A12G1802		Gh_D01G1853
Gh_D01G0064		Gh_D01G1553		Gh_A12G1819		Gh_D01G1899
Gh_D01G0129		Gh_D01G1571		Gh_A12G1830		Gh_D01G1909
Gh_D01G0147		Gh_D01G1572		Gh_A12G1857		Gh_D01G1930
Gh_D01G0167		Gh_D01G1634		Gh_A12G1925		Gh_D01G2026
Gh_D01G0179		Gh_D01G1726		Gh_A12G1929		Gh_D01G2036
Gh_D01G0192		Gh_D01G1752		Gh_A12G1933		Gh_D01G2045
Gh_D01G0247		Gh_D01G1791		Gh_A12G1935		Gh_D01G2050
Gh_D01G0355		Gh_D01G1836		Gh_A12G1955		Gh_D01G2057
Gh_D01G0438		Gh_D01G1837		Gh_A12G1980		Gh_D01G2127
Gh_D01G0486		Gh_D01G1852		Gh_A12G2014		Gh_D01G2180
Gh_D01G0499		Gh_D01G1853		Gh_A12G2054		Gh_D01G2182
Gh_D01G0596		Gh_D01G1856		Gh_A12G2059		Gh_D01G2198
Gh_D01G0720		Gh_D01G1917		Gh_A12G2067		Gh_D01G2216
Gh_D01G0742		Gh_D01G1918		Gh_A12G2069		Gh_D01G2229
Gh_D01G0789		Gh_D01G1919		Gh_A12G2101		Gh_D01G2233
Gh_D01G0807		Gh_D01G1925		Gh_A12G2121		Gh_D01G2245
Gh_D01G0829		Gh_D01G1934		Gh_A12G2201		Gh_D01G2337
Gh_D01G0837		Gh_D01G1944		Gh_A12G2227		Gh_D01G2338
Gh_D01G0979		Gh_D01G2059		Gh_A12G2249		Gh_D01G2361
Gh_D01G0986		Gh_D01G2092		Gh_A12G2296		Gh_D02G0024
Gh_D01G1047		Gh_D01G2108		Gh_A12G2298		Gh_D02G0114
Gh_D01G1075		Gh_D01G2109		Gh_A12G2300		Gh_D02G0115
Gh_D01G1091		Gh_D01G2122		Gh_A12G2341		Gh_D02G0127
Gh_D01G1156		Gh_D01G2123		Gh_A12G2343		Gh_D02G0132
Gh_D01G1190		Gh_D01G2148		Gh_A12G2391		Gh_D02G0134
Gh_D01G1281		Gh_D01G2168		Gh_A12G2404		Gh_D02G0215
Gh_D01G1366		Gh_D01G2174		Gh_A12G2420		Gh_D02G0225
Gh_D01G1390		Gh_D01G2311		Gh_A12G2446		Gh_D02G0230
Gh_D01G1420		Gh_D01G2316		Gh_A12G2488		Gh_D02G0248
Gh_D01G1448		Gh_D01G2346		Gh_A12G2522		Gh_D02G0256
Gh_D01G1455		Gh_D01G2357		Gh_A12G2524		Gh_D02G0354
Gh_D01G1477		Gh_D01G2367		Gh_A12G2620		Gh_D02G0545
Gh_D01G1478		Gh_D01G2382		Gh_A12G2631		Gh_D02G0547
Gh_D01G1483		Gh_D02G0008		Gh_A12G2671		Gh_D02G0600
Gh_D01G1508		Gh_D02G0028		Gh_A12G2675		Gh_D02G0620
Gh_D01G1529		Gh_D02G0098		Gh_A12G2725		Gh_D02G0635
Gh_D01G1559		Gh_D02G0107		Gh_A13G0006		Gh_D02G0640
Gh_D01G1572		Gh_D02G0108		Gh_A13G0011		Gh_D02G0646
Gh_D01G1603		Gh_D02G0127		Gh_A13G0117		Gh_D02G0653
Gh_D01G1612		Gh_D02G0136		Gh_A13G0128		Gh_D02G0668
Gh_D01G1622		Gh_D02G0140		Gh_A13G0130		Gh_D02G0686
Gh_D01G1631		Gh_D02G0149		Gh_A13G0185		Gh_D02G0696
Gh_D01G1696		Gh_D02G0206		Gh_A13G0196		Gh_D02G0721
Gh_D01G1697		Gh_D02G0216		Gh_A13G0215		Gh_D02G0737
Gh_D01G1755		Gh_D02G0248		Gh_A13G0309		Gh_D02G0739
Gh_D01G1766		Gh_D02G0254		Gh_A13G0324		Gh_D02G0822
Gh_D01G1791		Gh_D02G0256		Gh_A13G0334		Gh_D02G0824
Gh_D01G1802		Gh_D02G0260		Gh_A13G0342		Gh_D02G0825
Gh_D01G1814		Gh_D02G0270		Gh_A13G0392		Gh_D02G0838
Gh_D01G1832		Gh_D02G0304		Gh_A13G0438		Gh_D02G0889
Gh_D01G1834		Gh_D02G0319		Gh_A13G0456		Gh_D02G0930
Gh_D01G1852		Gh_D02G0328		Gh_A13G0468		Gh_D02G0947
Gh_D01G1861		Gh_D02G0378		Gh_A13G0488		Gh_D02G0951
Gh_D01G1873		Gh_D02G0433		Gh_A13G0503		Gh_D02G0955
Gh_D01G1974		Gh_D02G0434		Gh_A13G0510		Gh_D02G0956
Gh_D01G1978		Gh_D02G0506		Gh_A13G0552		Gh_D02G1005
Gh_D01G2012		Gh_D02G0530		Gh_A13G0578		Gh_D02G1062
Gh_D01G2016		Gh_D02G0583		Gh_A13G0594		Gh_D02G1085
Gh_D01G2022		Gh_D02G0593		Gh_A13G0635		Gh_D02G1095
Gh_D01G2156		Gh_D02G0598		Gh_A13G0639		Gh_D02G1140
Gh_D01G2168		Gh_D02G0603		Gh_A13G0640		Gh_D02G1147
Gh_D01G2178		Gh_D02G0622		Gh_A13G0658		Gh_D02G1153
Gh_D01G2184		Gh_D02G0627		Gh_A13G0670		Gh_D02G1179
Gh_D01G2228		Gh_D02G0646		Gh_A13G0745		Gh_D02G1209
Gh_D01G2245		Gh_D02G0678		Gh_A13G0754		Gh_D02G1214
Gh_D01G2256		Gh_D02G0696		Gh_A13G0791		Gh_D02G1236
Gh_D01G2294		Gh_D02G0704		Gh_A13G0819		Gh_D02G1243
Gh_D01G2301		Gh_D02G0856		Gh_A13G0828		Gh_D02G1267
Gh_D01G2313		Gh_D02G0894		Gh_A13G0861		Gh_D02G1390
Gh_D01G2315		Gh_D02G0948		Gh_A13G0884		Gh_D02G1542
Gh_D01G2369		Gh_D02G1008		Gh_A13G0897		Gh_D02G1553
Gh_D02G0025		Gh_D02G1011		Gh_A13G0932		Gh_D02G1599
Gh_D02G0026		Gh_D02G1023		Gh_A13G0938		Gh_D02G1619
Gh_D02G0072		Gh_D02G1043		Gh_A13G1049		Gh_D02G1623
Gh_D02G0096		Gh_D02G1095		Gh_A13G1100		Gh_D02G1640
Gh_D02G0098		Gh_D02G1153		Gh_A13G1101		Gh_D02G1673
Gh_D02G0127		Gh_D02G1165		Gh_A13G1154		Gh_D02G1687
Gh_D02G0136		Gh_D02G1179		Gh_A13G1157		Gh_D02G1710
Gh_D02G0139		Gh_D02G1202		Gh_A13G1164		Gh_D02G1714
Gh_D02G0141		Gh_D02G1243		Gh_A13G1212		Gh_D02G1728
Gh_D02G0194		Gh_D02G1274		Gh_A13G1229		Gh_D02G1742
Gh_D02G0230		Gh_D02G1288		Gh_A13G1230		Gh_D02G1775
Gh_D02G0284		Gh_D02G1298		Gh_A13G1271		Gh_D02G1782
Gh_D02G0304		Gh_D02G1307		Gh_A13G1301		Gh_D02G1786
Gh_D02G0328		Gh_D02G1323		Gh_A13G1308		Gh_D02G1813
Gh_D02G0394		Gh_D02G1410		Gh_A13G1311		Gh_D02G1870
Gh_D02G0434		Gh_D02G1468		Gh_A13G1329		Gh_D02G1871
Gh_D02G0470		Gh_D02G1503		Gh_A13G1343		Gh_D02G1900
Gh_D02G0474		Gh_D02G1507		Gh_A13G1356		Gh_D02G1932
Gh_D02G0504		Gh_D02G1539		Gh_A13G1360		Gh_D02G1945
Gh_D02G0552		Gh_D02G1576		Gh_A13G1406		Gh_D02G1988
Gh_D02G0603		Gh_D02G1587		Gh_A13G1409		Gh_D02G1997
Gh_D02G0622		Gh_D02G1600		Gh_A13G1410		Gh_D02G1998
Gh_D02G0659		Gh_D02G1629		Gh_A13G1448		Gh_D02G2059
Gh_D02G0666		Gh_D02G1715		Gh_A13G1449		Gh_D02G2062
Gh_D02G0696		Gh_D02G1764		Gh_A13G1538		Gh_D02G2156
Gh_D02G0730		Gh_D02G1851		Gh_A13G1565		Gh_D02G2176
Gh_D02G0732		Gh_D02G1871		Gh_A13G1620		Gh_D02G2250
Gh_D02G0733		Gh_D02G1872		Gh_A13G1673		Gh_D02G2259
Gh_D02G0773		Gh_D02G1873		Gh_A13G1684		Gh_D02G2263
Gh_D02G0815		Gh_D02G1937		Gh_A13G1741		Gh_D02G2321
Gh_D02G0851		Gh_D02G1945		Gh_A13G1750		Gh_D02G2428
Gh_D02G0885		Gh_D02G1950		Gh_A13G1794		Gh_D02G2438
Gh_D02G0936		Gh_D02G1962		Gh_A13G1813		Gh_D03G0013
Gh_D02G0956		Gh_D02G1997		Gh_A13G1818		Gh_D03G0018
Gh_D02G0962		Gh_D02G2026		Gh_A13G1854		Gh_D03G0044
Gh_D02G1042		Gh_D02G2027		Gh_A13G1907		Gh_D03G0045
Gh_D02G1060		Gh_D02G2028		Gh_A13G1941		Gh_D03G0049
Gh_D02G1079		Gh_D02G2029		Gh_A13G1958		Gh_D03G0053
Gh_D02G1085		Gh_D02G2065		Gh_A13G1967		Gh_D03G0067
Gh_D02G1110		Gh_D02G2075		Gh_A13G1979		Gh_D03G0151
Gh_D02G1146		Gh_D02G2083		Gh_A13G1986		Gh_D03G0252
Gh_D02G1200		Gh_D02G2156		Gh_A13G1988		Gh_D03G0284
Gh_D02G1228		Gh_D02G2176		Gh_A13G1990		Gh_D03G0344
Gh_D02G1308		Gh_D02G2177		Gh_A13G2046		Gh_D03G0388
Gh_D02G1387		Gh_D02G2300		Gh_A13G2068		Gh_D03G0392
Gh_D02G1414		Gh_D02G2318		Gh_A13G2092		Gh_D03G0393
Gh_D02G1423		Gh_D02G2334		Gh_A13G2101		Gh_D03G0439
Gh_D02G1437		Gh_D02G2337		Gh_A13G2112		Gh_D03G0457
Gh_D02G1505		Gh_D02G2421		Gh_A13G2203		Gh_D03G0487
Gh_D02G1520		Gh_D02G2434		Gh_A13G2204		Gh_D03G0500
Gh_D02G1546		Gh_D03G0029		Gh_A13G2247		Gh_D03G0552
Gh_D02G1589		Gh_D03G0102		Gh_A13G2263		Gh_D03G0555
Gh_D02G1629		Gh_D03G0126		Gh_A13G2289		Gh_D03G0573
Gh_D02G1649		Gh_D03G0219		Gh_A13G2309		Gh_D03G0576
Gh_D02G1657		Gh_D03G0254		Gh_A13G2330		Gh_D03G0588
Gh_D02G1673		Gh_D03G0256		Gh_A13G2342		Gh_D03G0594
Gh_D02G1692		Gh_D03G0283		Gh_D01G0045		Gh_D03G0647
Gh_D02G1696		Gh_D03G0392		Gh_D01G0046		Gh_D03G0648
Gh_D02G1728		Gh_D03G0421		Gh_D01G0065		Gh_D03G0711
Gh_D02G1764		Gh_D03G0435		Gh_D01G0081		Gh_D03G0730
Gh_D02G1808		Gh_D03G0442		Gh_D01G0097		Gh_D03G0765
Gh_D02G1813		Gh_D03G0450		Gh_D01G0098		Gh_D03G0790
Gh_D02G1835		Gh_D03G0456		Gh_D01G0103		Gh_D03G0798
Gh_D02G1837		Gh_D03G0494		Gh_D01G0112		Gh_D03G0812
Gh_D02G1858		Gh_D03G0593		Gh_D01G0186		Gh_D03G0829
Gh_D02G1865		Gh_D03G0619		Gh_D01G0192		Gh_D03G0830
Gh_D02G1870		Gh_D03G0709		Gh_D01G0212		Gh_D03G0908
Gh_D02G1872		Gh_D03G0765		Gh_D01G0244		Gh_D03G0909
Gh_D02G1901		Gh_D03G0898		Gh_D01G0249		Gh_D03G0942
Gh_D02G1934		Gh_D03G0951		Gh_D01G0271		Gh_D03G0978
Gh_D02G1962		Gh_D03G1007		Gh_D01G0314		Gh_D03G0985
Gh_D02G2031		Gh_D03G1046		Gh_D01G0326		Gh_D03G0988
Gh_D02G2034		Gh_D03G1057		Gh_D01G0345		Gh_D03G1066
Gh_D02G2038		Gh_D03G1093		Gh_D01G0348		Gh_D03G1075
Gh_D02G2083		Gh_D03G1114		Gh_D01G0369		Gh_D03G1112
Gh_D02G2118		Gh_D03G1150		Gh_D01G0503		Gh_D03G1130
Gh_D02G2250		Gh_D03G1160		Gh_D01G0506		Gh_D03G1168
Gh_D02G2255		Gh_D03G1168		Gh_D01G0516		Gh_D03G1204
Gh_D02G2318		Gh_D03G1179		Gh_D01G0537		Gh_D03G1206
Gh_D02G2323		Gh_D03G1189		Gh_D01G0542		Gh_D03G1220
Gh_D02G2324		Gh_D03G1221		Gh_D01G0563		Gh_D03G1256
Gh_D02G2331		Gh_D03G1244		Gh_D01G0616		Gh_D03G1261
Gh_D02G2337		Gh_D03G1257		Gh_D01G0619		Gh_D03G1362
Gh_D02G2348		Gh_D03G1258		Gh_D01G0648		Gh_D03G1395
Gh_D02G2386		Gh_D03G1266		Gh_D01G0705		Gh_D03G1402
Gh_D02G2409		Gh_D03G1283		Gh_D01G0709		Gh_D03G1421
Gh_D03G0015		Gh_D03G1322		Gh_D01G0733		Gh_D03G1444
Gh_D03G0051		Gh_D03G1365		Gh_D01G0789		Gh_D03G1466
Gh_D03G0082		Gh_D03G1421		Gh_D01G0792		Gh_D03G1522
Gh_D03G0085		Gh_D03G1438		Gh_D01G0820		Gh_D03G1577
Gh_D03G0091		Gh_D03G1446		Gh_D01G0869		Gh_D03G1601
Gh_D03G0119		Gh_D03G1456		Gh_D01G0935		Gh_D03G1604
Gh_D03G0152		Gh_D03G1460		Gh_D01G1031		Gh_D03G1623
Gh_D03G0168		Gh_D03G1471		Gh_D01G1045		Gh_D03G1626
Gh_D03G0203		Gh_D03G1476		Gh_D01G1060		Gh_D03G1660
Gh_D03G0221		Gh_D03G1484		Gh_D01G1098		Gh_D03G1688
Gh_D03G0281		Gh_D03G1540		Gh_D01G1107		Gh_D03G1705
Gh_D03G0299		Gh_D03G1545		Gh_D01G1152		Gh_D03G1708
Gh_D03G0338		Gh_D03G1589		Gh_D01G1170		Gh_D03G1712
Gh_D03G0360		Gh_D03G1667		Gh_D01G1187		Gh_D03G1760
Gh_D03G0367		Gh_D03G1708		Gh_D01G1226		Gh_D03G1811
Gh_D03G0421		Gh_D03G1716		Gh_D01G1227		Gh_D03G1824
Gh_D03G0500		Gh_D04G0056		Gh_D01G1269		Gh_D04G0003
Gh_D03G0541		Gh_D04G0071		Gh_D01G1273		Gh_D04G0137
Gh_D03G0545		Gh_D04G0072		Gh_D01G1278		Gh_D04G0204
Gh_D03G0568		Gh_D04G0087		Gh_D01G1291		Gh_D04G0210
Gh_D03G0654		Gh_D04G0091		Gh_D01G1343		Gh_D04G0250
Gh_D03G0795		Gh_D04G0118		Gh_D01G1391		Gh_D04G0268
Gh_D03G0860		Gh_D04G0132		Gh_D01G1455		Gh_D04G0315
Gh_D03G0940		Gh_D04G0182		Gh_D01G1489		Gh_D04G0355
Gh_D03G0953		Gh_D04G0226		Gh_D01G1493		Gh_D04G0363
Gh_D03G0971		Gh_D04G0272		Gh_D01G1499		Gh_D04G0382
Gh_D03G0983		Gh_D04G0315		Gh_D01G1500		Gh_D04G0398
Gh_D03G0992		Gh_D04G0360		Gh_D01G1556		Gh_D04G0417
Gh_D03G1020		Gh_D04G0379		Gh_D01G1604		Gh_D04G0438
Gh_D03G1026		Gh_D04G0388		Gh_D01G1607		Gh_D04G0460
Gh_D03G1031		Gh_D04G0404		Gh_D01G1610		Gh_D04G0475
Gh_D03G1049		Gh_D04G0427		Gh_D01G1615		Gh_D04G0492
Gh_D03G1055		Gh_D04G0451		Gh_D01G1655		Gh_D04G0508
Gh_D03G1071		Gh_D04G0495		Gh_D01G1679		Gh_D04G0545
Gh_D03G1146		Gh_D04G0584		Gh_D01G1683		Gh_D04G0549
Gh_D03G1150		Gh_D04G0595		Gh_D01G1695		Gh_D04G0595
Gh_D03G1154		Gh_D04G0621		Gh_D01G1706		Gh_D04G0600
Gh_D03G1179		Gh_D04G0624		Gh_D01G1754		Gh_D04G0616
Gh_D03G1187		Gh_D04G0643		Gh_D01G1760		Gh_D04G0626
Gh_D03G1189		Gh_D04G0665		Gh_D01G1805		Gh_D04G0645
Gh_D03G1191		Gh_D04G0688		Gh_D01G1852		Gh_D04G0652
Gh_D03G1192		Gh_D04G0690		Gh_D01G1856		Gh_D04G0688
Gh_D03G1198		Gh_D04G0716		Gh_D01G1861		Gh_D04G0694
Gh_D03G1223		Gh_D04G0751		Gh_D01G1863		Gh_D04G0704
Gh_D03G1261		Gh_D04G0775		Gh_D01G1920		Gh_D04G0723
Gh_D03G1282		Gh_D04G0827		Gh_D01G1934		Gh_D04G0745
Gh_D03G1285		Gh_D04G0836		Gh_D01G1965		Gh_D04G0747
Gh_D03G1332		Gh_D04G0837		Gh_D01G1974		Gh_D04G0845
Gh_D03G1336		Gh_D04G0864		Gh_D01G1982		Gh_D04G0849
Gh_D03G1389		Gh_D04G0896		Gh_D01G1983		Gh_D04G0869
Gh_D03G1464		Gh_D04G0918		Gh_D01G1997		Gh_D04G0984
Gh_D03G1481		Gh_D04G0967		Gh_D01G2041		Gh_D04G1035
Gh_D03G1537		Gh_D04G0999		Gh_D01G2045		Gh_D04G1059
Gh_D03G1618		Gh_D04G1027		Gh_D01G2076		Gh_D04G1107
Gh_D03G1700		Gh_D04G1039		Gh_D01G2088		Gh_D04G1125
Gh_D03G1708		Gh_D04G1040		Gh_D01G2099		Gh_D04G1248
Gh_D03G1780		Gh_D04G1050		Gh_D01G2100		Gh_D04G1254
Gh_D04G0064		Gh_D04G1063		Gh_D01G2224		Gh_D04G1276
Gh_D04G0086		Gh_D04G1078		Gh_D01G2292		Gh_D04G1280
Gh_D04G0087		Gh_D04G1090		Gh_D01G2311		Gh_D04G1290
Gh_D04G0130		Gh_D04G1154		Gh_D01G2312		Gh_D04G1306
Gh_D04G0142		Gh_D04G1163		Gh_D01G2337		Gh_D04G1367
Gh_D04G0161		Gh_D04G1203		Gh_D01G2338		Gh_D04G1397
Gh_D04G0180		Gh_D04G1245		Gh_D01G2351		Gh_D04G1401
Gh_D04G0204		Gh_D04G1269		Gh_D01G2367		Gh_D04G1486
Gh_D04G0252		Gh_D04G1273		Gh_D01G2369		Gh_D04G1492
Gh_D04G0360		Gh_D04G1318		Gh_D02G0031		Gh_D04G1497
Gh_D04G0384		Gh_D04G1352		Gh_D02G0047		Gh_D04G1520
Gh_D04G0388		Gh_D04G1376		Gh_D02G0069		Gh_D04G1557
Gh_D04G0426		Gh_D04G1399		Gh_D02G0080		Gh_D04G1574
Gh_D04G0427		Gh_D04G1477		Gh_D02G0085		Gh_D04G1633
Gh_D04G0495		Gh_D04G1483		Gh_D02G0107		Gh_D04G1655
Gh_D04G0569		Gh_D04G1492		Gh_D02G0108		Gh_D04G1656
Gh_D04G0622		Gh_D04G1497		Gh_D02G0127		Gh_D04G1681
Gh_D04G0625		Gh_D04G1558		Gh_D02G0130		Gh_D04G1691
Gh_D04G0652		Gh_D04G1574		Gh_D02G0136		Gh_D04G1708
Gh_D04G0661		Gh_D04G1579		Gh_D02G0137		Gh_D04G1804
Gh_D04G0666		Gh_D04G1586		Gh_D02G0139		Gh_D04G1843
Gh_D04G0689		Gh_D04G1609		Gh_D02G0141		Gh_D04G1897
Gh_D04G0868		Gh_D04G1669		Gh_D02G0215		Gh_D04G1908
Gh_D04G0871		Gh_D04G1765		Gh_D02G0229		Gh_D04G1975
Gh_D04G0880		Gh_D04G1824		Gh_D02G0241		Gh_D04G2005
Gh_D04G0883		Gh_D04G1883		Gh_D02G0248		Gh_D04G2018
Gh_D04G0910		Gh_D04G1917		Gh_D02G0326		Gh_D04G2025
Gh_D04G0923		Gh_D04G1924		Gh_D02G0330		Gh_D05G0032
Gh_D04G0982		Gh_D04G1954		Gh_D02G0344		Gh_D05G0042
Gh_D04G1014		Gh_D04G1988		Gh_D02G0365		Gh_D05G0049
Gh_D04G1048		Gh_D04G2017		Gh_D02G0383		Gh_D05G0113
Gh_D04G1109		Gh_D04G2022		Gh_D02G0432		Gh_D05G0114
Gh_D04G1127		Gh_D04G2035		Gh_D02G0433		Gh_D05G0125
Gh_D04G1170		Gh_D04G2040		Gh_D02G0434		Gh_D05G0142
Gh_D04G1203		Gh_D05G0083		Gh_D02G0453		Gh_D05G0148
Gh_D04G1299		Gh_D05G0114		Gh_D02G0459		Gh_D05G0153
Gh_D04G1339		Gh_D05G0127		Gh_D02G0511		Gh_D05G0161
Gh_D04G1367		Gh_D05G0148		Gh_D02G0606		Gh_D05G0174
Gh_D04G1413		Gh_D05G0176		Gh_D02G0622		Gh_D05G0186
Gh_D04G1417		Gh_D05G0225		Gh_D02G0633		Gh_D05G0215
Gh_D04G1442		Gh_D05G0266		Gh_D02G0636		Gh_D05G0231
Gh_D04G1527		Gh_D05G0331		Gh_D02G0666		Gh_D05G0276
Gh_D04G1528		Gh_D05G0334		Gh_D02G0696		Gh_D05G0282
Gh_D04G1545		Gh_D05G0346		Gh_D02G0703		Gh_D05G0349
Gh_D04G1570		Gh_D05G0361		Gh_D02G0732		Gh_D05G0451
Gh_D04G1596		Gh_D05G0381		Gh_D02G0733		Gh_D05G0471
Gh_D04G1606		Gh_D05G0384		Gh_D02G0752		Gh_D05G0482
Gh_D04G1620		Gh_D05G0385		Gh_D02G0768		Gh_D05G0483
Gh_D04G1642		Gh_D05G0407		Gh_D02G0769		Gh_D05G0495
Gh_D04G1676		Gh_D05G0471		Gh_D02G0799		Gh_D05G0507
Gh_D04G1695		Gh_D05G0474		Gh_D02G0815		Gh_D05G0511
Gh_D04G1708		Gh_D05G0483		Gh_D02G0847		Gh_D05G0571
Gh_D04G1751		Gh_D05G0512		Gh_D02G0850		Gh_D05G0583
Gh_D04G1824		Gh_D05G0524		Gh_D02G0887		Gh_D05G0635
Gh_D04G1865		Gh_D05G0526		Gh_D02G0889		Gh_D05G0689
Gh_D04G1885		Gh_D05G0559		Gh_D02G0896		Gh_D05G0710
Gh_D04G1927		Gh_D05G0575		Gh_D02G0925		Gh_D05G0718
Gh_D04G1952		Gh_D05G0631		Gh_D02G0936		Gh_D05G0798
Gh_D04G1957		Gh_D05G0640		Gh_D02G1060		Gh_D05G0820
Gh_D04G1965		Gh_D05G0689		Gh_D02G1145		Gh_D05G0825
Gh_D04G2006		Gh_D05G0730		Gh_D02G1150		Gh_D05G0837
Gh_D04G2030		Gh_D05G0774		Gh_D02G1179		Gh_D05G0849
Gh_D05G0031		Gh_D05G0839		Gh_D02G1196		Gh_D05G0901
Gh_D05G0047		Gh_D05G0885		Gh_D02G1202		Gh_D05G0902
Gh_D05G0125		Gh_D05G0895		Gh_D02G1250		Gh_D05G0943
Gh_D05G0173		Gh_D05G0901		Gh_D02G1252		Gh_D05G0964
Gh_D05G0174		Gh_D05G0902		Gh_D02G1271		Gh_D05G0972
Gh_D05G0177		Gh_D05G0916		Gh_D02G1295		Gh_D05G1000
Gh_D05G0179		Gh_D05G0928		Gh_D02G1390		Gh_D05G1013
Gh_D05G0195		Gh_D05G0971		Gh_D02G1437		Gh_D05G1032
Gh_D05G0229		Gh_D05G0983		Gh_D02G1468		Gh_D05G1037
Gh_D05G0243		Gh_D05G0994		Gh_D02G1473		Gh_D05G1094
Gh_D05G0267		Gh_D05G1030		Gh_D02G1480		Gh_D05G1131
Gh_D05G0268		Gh_D05G1079		Gh_D02G1482		Gh_D05G1198
Gh_D05G0273		Gh_D05G1149		Gh_D02G1526		Gh_D05G1206
Gh_D05G0297		Gh_D05G1157		Gh_D02G1570		Gh_D05G1269
Gh_D05G0298		Gh_D05G1228		Gh_D02G1587		Gh_D05G1276
Gh_D05G0340		Gh_D05G1258		Gh_D02G1615		Gh_D05G1283
Gh_D05G0363		Gh_D05G1272		Gh_D02G1619		Gh_D05G1293
Gh_D05G0372		Gh_D05G1321		Gh_D02G1621		Gh_D05G1339
Gh_D05G0385		Gh_D05G1336		Gh_D02G1642		Gh_D05G1355
Gh_D05G0407		Gh_D05G1348		Gh_D02G1656		Gh_D05G1370
Gh_D05G0418		Gh_D05G1356		Gh_D02G1687		Gh_D05G1415
Gh_D05G0426		Gh_D05G1369		Gh_D02G1696		Gh_D05G1425
Gh_D05G0431		Gh_D05G1487		Gh_D02G1732		Gh_D05G1426
Gh_D05G0435		Gh_D05G1503		Gh_D02G1769		Gh_D05G1445
Gh_D05G0477		Gh_D05G1513		Gh_D02G1776		Gh_D05G1459
Gh_D05G0526		Gh_D05G1545		Gh_D02G1788		Gh_D05G1468
Gh_D05G0532		Gh_D05G1548		Gh_D02G1835		Gh_D05G1486
Gh_D05G0537		Gh_D05G1549		Gh_D02G1836		Gh_D05G1506
Gh_D05G0565		Gh_D05G1562		Gh_D02G1871		Gh_D05G1517
Gh_D05G0587		Gh_D05G1582		Gh_D02G1891		Gh_D05G1526
Gh_D05G0703		Gh_D05G1605		Gh_D02G1973		Gh_D05G1549
Gh_D05G0712		Gh_D05G1610		Gh_D02G1986		Gh_D05G1569
Gh_D05G0732		Gh_D05G1651		Gh_D02G1988		Gh_D05G1582
Gh_D05G0796		Gh_D05G1742		Gh_D02G1997		Gh_D05G1636
Gh_D05G0799		Gh_D05G1747		Gh_D02G2013		Gh_D05G1637
Gh_D05G0800		Gh_D05G1764		Gh_D02G2051		Gh_D05G1667
Gh_D05G0824		Gh_D05G1789		Gh_D02G2073		Gh_D05G1754
Gh_D05G0898		Gh_D05G1913		Gh_D02G2075		Gh_D05G1822
Gh_D05G0901		Gh_D05G2000		Gh_D02G2077		Gh_D05G1828
Gh_D05G0916		Gh_D05G2003		Gh_D02G2086		Gh_D05G1852
Gh_D05G0930		Gh_D05G2016		Gh_D02G2103		Gh_D05G1888
Gh_D05G0939		Gh_D05G2033		Gh_D02G2120		Gh_D05G1913
Gh_D05G0946		Gh_D05G2087		Gh_D02G2127		Gh_D05G1972
Gh_D05G1121		Gh_D05G2194		Gh_D02G2151		Gh_D05G1975
Gh_D05G1125		Gh_D05G2195		Gh_D02G2235		Gh_D05G1996
Gh_D05G1140		Gh_D05G2197		Gh_D02G2239		Gh_D05G1997
Gh_D05G1191		Gh_D05G2232		Gh_D02G2286		Gh_D05G2015
Gh_D05G1216		Gh_D05G2245		Gh_D02G2321		Gh_D05G2029
Gh_D05G1217		Gh_D05G2259		Gh_D02G2323		Gh_D05G2107
Gh_D05G1265		Gh_D05G2331		Gh_D02G2387		Gh_D05G2139
Gh_D05G1276		Gh_D05G2339		Gh_D02G2409		Gh_D05G2145
Gh_D05G1369		Gh_D05G2350		Gh_D02G2439		Gh_D05G2177
Gh_D05G1371		Gh_D05G2355		Gh_D03G0004		Gh_D05G2181
Gh_D05G1486		Gh_D05G2367		Gh_D03G0027		Gh_D05G2203
Gh_D05G1510		Gh_D05G2369		Gh_D03G0058		Gh_D05G2212
Gh_D05G1515		Gh_D05G2389		Gh_D03G0069		Gh_D05G2295
Gh_D05G1541		Gh_D05G2405		Gh_D03G0085		Gh_D05G2365
Gh_D05G1591		Gh_D05G2418		Gh_D03G0149		Gh_D05G2405
Gh_D05G1595		Gh_D05G2436		Gh_D03G0218		Gh_D05G2418
Gh_D05G1605		Gh_D05G2475		Gh_D03G0240		Gh_D05G2433
Gh_D05G1667		Gh_D05G2484		Gh_D03G0264		Gh_D05G2463
Gh_D05G1668		Gh_D05G2590		Gh_D03G0280		Gh_D05G2487
Gh_D05G1800		Gh_D05G2620		Gh_D03G0314		Gh_D05G2531
Gh_D05G1808		Gh_D05G2669		Gh_D03G0330		Gh_D05G2608
Gh_D05G1832		Gh_D05G2683		Gh_D03G0334		Gh_D05G2621
Gh_D05G1879		Gh_D05G2700		Gh_D03G0343		Gh_D05G2650
Gh_D05G1962		Gh_D05G2724		Gh_D03G0364		Gh_D05G2675
Gh_D05G1963		Gh_D05G2761		Gh_D03G0406		Gh_D05G2708
Gh_D05G1982		Gh_D05G2765		Gh_D03G0414		Gh_D05G2729
Gh_D05G1986		Gh_D05G2773		Gh_D03G0430		Gh_D05G2757
Gh_D05G2000		Gh_D05G2789		Gh_D03G0455		Gh_D05G2802
Gh_D05G2006		Gh_D05G2803		Gh_D03G0480		Gh_D05G2809
Gh_D05G2050		Gh_D05G2829		Gh_D03G0483		Gh_D05G2813
Gh_D05G2117		Gh_D05G2850		Gh_D03G0531		Gh_D05G2892
Gh_D05G2124		Gh_D05G2872		Gh_D03G0541		Gh_D05G2906
Gh_D05G2188		Gh_D05G2919		Gh_D03G0585		Gh_D05G2948
Gh_D05G2220		Gh_D05G2998		Gh_D03G0588		Gh_D05G2958
Gh_D05G2240		Gh_D05G3016		Gh_D03G0591		Gh_D05G2975
Gh_D05G2260		Gh_D05G3024		Gh_D03G0650		Gh_D05G3064
Gh_D05G2299		Gh_D05G3073		Gh_D03G0680		Gh_D05G3129
Gh_D05G2306		Gh_D05G3121		Gh_D03G0709		Gh_D05G3132
Gh_D05G2309		Gh_D05G3129		Gh_D03G0786		Gh_D05G3151
Gh_D05G2350		Gh_D05G3132		Gh_D03G0831		Gh_D05G3172
Gh_D05G2357		Gh_D05G3138		Gh_D03G0893		Gh_D05G3267
Gh_D05G2385		Gh_D05G3155		Gh_D03G0928		Gh_D05G3308
Gh_D05G2390		Gh_D05G3185		Gh_D03G0951		Gh_D05G3357
Gh_D05G2406		Gh_D05G3343		Gh_D03G0987		Gh_D05G3385
Gh_D05G2429		Gh_D05G3357		Gh_D03G1003		Gh_D05G3478
Gh_D05G2463		Gh_D05G3397		Gh_D03G1007		Gh_D05G3498
Gh_D05G2470		Gh_D05G3433		Gh_D03G1026		Gh_D05G3502
Gh_D05G2500		Gh_D05G3510		Gh_D03G1053		Gh_D05G3555
Gh_D05G2502		Gh_D05G3512		Gh_D03G1078		Gh_D05G3569
Gh_D05G2608		Gh_D05G3531		Gh_D03G1117		Gh_D05G3614
Gh_D05G2616		Gh_D05G3536		Gh_D03G1130		Gh_D05G3626
Gh_D05G2642		Gh_D05G3540		Gh_D03G1170		Gh_D05G3688
Gh_D05G2660		Gh_D05G3566		Gh_D03G1176		Gh_D05G3690
Gh_D05G2675		Gh_D05G3569		Gh_D03G1188		Gh_D05G3735
Gh_D05G2718		Gh_D05G3582		Gh_D03G1204		Gh_D05G3736
Gh_D05G2730		Gh_D05G3592		Gh_D03G1222		Gh_D05G3765
Gh_D05G2755		Gh_D05G3736		Gh_D03G1283		Gh_D05G3822
Gh_D05G2775		Gh_D05G3786		Gh_D03G1285		Gh_D05G3874
Gh_D05G2777		Gh_D05G3882		Gh_D03G1299		Gh_D05G3876
Gh_D05G2791		Gh_D05G3910		Gh_D03G1318		Gh_D05G3887
Gh_D05G2803		Gh_D05G3913		Gh_D03G1421		Gh_D05G3901
Gh_D05G2808		Gh_D05G3939		Gh_D03G1444		Gh_D05G3941
Gh_D05G2962		Gh_D05G3940		Gh_D03G1461		Gh_D06G0012
Gh_D05G3043		Gh_D06G0039		Gh_D03G1464		Gh_D06G0070
Gh_D05G3132		Gh_D06G0067		Gh_D03G1470		Gh_D06G0091
Gh_D05G3133		Gh_D06G0090		Gh_D03G1481		Gh_D06G0115
Gh_D05G3194		Gh_D06G0113		Gh_D03G1494		Gh_D06G0122
Gh_D05G3230		Gh_D06G0115		Gh_D03G1537		Gh_D06G0139
Gh_D05G3360		Gh_D06G0167		Gh_D03G1618		Gh_D06G0145
Gh_D05G3378		Gh_D06G0210		Gh_D03G1640		Gh_D06G0147
Gh_D05G3397		Gh_D06G0228		Gh_D03G1654		Gh_D06G0164
Gh_D05G3460		Gh_D06G0237		Gh_D03G1655		Gh_D06G0228
Gh_D05G3474		Gh_D06G0286		Gh_D03G1657		Gh_D06G0288
Gh_D05G3538		Gh_D06G0290		Gh_D03G1708		Gh_D06G0289
Gh_D05G3540		Gh_D06G0300		Gh_D03G1741		Gh_D06G0316
Gh_D05G3569		Gh_D06G0306		Gh_D03G1745		Gh_D06G0363
Gh_D05G3592		Gh_D06G0313		Gh_D04G0046		Gh_D06G0375
Gh_D05G3597		Gh_D06G0326		Gh_D04G0109		Gh_D06G0394
Gh_D05G3628		Gh_D06G0341		Gh_D04G0112		Gh_D06G0413
Gh_D05G3672		Gh_D06G0436		Gh_D04G0130		Gh_D06G0426
Gh_D05G3682		Gh_D06G0442		Gh_D04G0187		Gh_D06G0436
Gh_D05G3713		Gh_D06G0477		Gh_D04G0198		Gh_D06G0447
Gh_D05G3726		Gh_D06G0479		Gh_D04G0209		Gh_D06G0457
Gh_D05G3797		Gh_D06G0518		Gh_D04G0282		Gh_D06G0466
Gh_D05G3832		Gh_D06G0552		Gh_D04G0291		Gh_D06G0477
Gh_D05G3837		Gh_D06G0553		Gh_D04G0292		Gh_D06G0518
Gh_D05G3872		Gh_D06G0554		Gh_D04G0309		Gh_D06G0527
Gh_D05G3941		Gh_D06G0596		Gh_D04G0335		Gh_D06G0535
Gh_D06G0036		Gh_D06G0741		Gh_D04G0351		Gh_D06G0571
Gh_D06G0101		Gh_D06G0785		Gh_D04G0360		Gh_D06G0576
Gh_D06G0115		Gh_D06G0797		Gh_D04G0379		Gh_D06G0640
Gh_D06G0147		Gh_D06G0808		Gh_D04G0434		Gh_D06G0683
Gh_D06G0172		Gh_D06G0824		Gh_D04G0438		Gh_D06G0690
Gh_D06G0175		Gh_D06G0831		Gh_D04G0446		Gh_D06G0760
Gh_D06G0233		Gh_D06G0914		Gh_D04G0469		Gh_D06G0772
Gh_D06G0275		Gh_D06G0936		Gh_D04G0475		Gh_D06G0832
Gh_D06G0306		Gh_D06G0952		Gh_D04G0497		Gh_D06G0889
Gh_D06G0309		Gh_D06G1005		Gh_D04G0498		Gh_D06G0925
Gh_D06G0326		Gh_D06G1070		Gh_D04G0501		Gh_D06G1038
Gh_D06G0341		Gh_D06G1117		Gh_D04G0606		Gh_D06G1046
Gh_D06G0417		Gh_D06G1118		Gh_D04G0637		Gh_D06G1056
Gh_D06G0449		Gh_D06G1218		Gh_D04G0652		Gh_D06G1076
Gh_D06G0479		Gh_D06G1219		Gh_D04G0679		Gh_D06G1079
Gh_D06G0501		Gh_D06G1242		Gh_D04G0681		Gh_D06G1093
Gh_D06G0512		Gh_D06G1319		Gh_D04G0688		Gh_D06G1107
Gh_D06G0518		Gh_D06G1320		Gh_D04G0751		Gh_D06G1109
Gh_D06G0573		Gh_D06G1369		Gh_D04G0893		Gh_D06G1118
Gh_D06G0635		Gh_D06G1373		Gh_D04G0910		Gh_D06G1143
Gh_D06G0640		Gh_D06G1384		Gh_D04G0943		Gh_D06G1153
Gh_D06G0674		Gh_D06G1404		Gh_D04G0967		Gh_D06G1256
Gh_D06G0684		Gh_D06G1424		Gh_D04G0993		Gh_D06G1263
Gh_D06G0764		Gh_D06G1446		Gh_D04G1004		Gh_D06G1302
Gh_D06G0831		Gh_D06G1476		Gh_D04G1037		Gh_D06G1335
Gh_D06G0871		Gh_D06G1484		Gh_D04G1047		Gh_D06G1338
Gh_D06G0872		Gh_D06G1554		Gh_D04G1049		Gh_D06G1339
Gh_D06G0880		Gh_D06G1601		Gh_D04G1078		Gh_D06G1351
Gh_D06G0890		Gh_D06G1616		Gh_D04G1090		Gh_D06G1390
Gh_D06G1070		Gh_D06G1627		Gh_D04G1111		Gh_D06G1437
Gh_D06G1071		Gh_D06G1636		Gh_D04G1141		Gh_D06G1454
Gh_D06G1118		Gh_D06G1695		Gh_D04G1142		Gh_D06G1484
Gh_D06G1125		Gh_D06G1772		Gh_D04G1157		Gh_D06G1513
Gh_D06G1129		Gh_D06G1780		Gh_D04G1175		Gh_D06G1570
Gh_D06G1143		Gh_D06G1837		Gh_D04G1192		Gh_D06G1603
Gh_D06G1153		Gh_D06G1958		Gh_D04G1209		Gh_D06G1645
Gh_D06G1194		Gh_D06G1971		Gh_D04G1222		Gh_D06G1659
Gh_D06G1227		Gh_D06G1974		Gh_D04G1273		Gh_D06G1695
Gh_D06G1242		Gh_D06G2030		Gh_D04G1318		Gh_D06G1698
Gh_D06G1278		Gh_D06G2131		Gh_D04G1339		Gh_D06G1720
Gh_D06G1320		Gh_D06G2176		Gh_D04G1368		Gh_D06G1741
Gh_D06G1335		Gh_D06G2201		Gh_D04G1391		Gh_D06G1772
Gh_D06G1340		Gh_D06G2260		Gh_D04G1438		Gh_D06G1780
Gh_D06G1355		Gh_D06G2265		Gh_D04G1473		Gh_D06G1805
Gh_D06G1373		Gh_D06G2273		Gh_D04G1475		Gh_D06G1831
Gh_D06G1404		Gh_D06G2281		Gh_D04G1509		Gh_D06G1834
Gh_D06G1434		Gh_D06G2288		Gh_D04G1520		Gh_D06G1837
Gh_D06G1438		Gh_D06G2312		Gh_D04G1620		Gh_D06G1870
Gh_D06G1483		Gh_D06G2347		Gh_D04G1621		Gh_D06G1904
Gh_D06G1513		Gh_D06G2371		Gh_D04G1691		Gh_D06G1912
Gh_D06G1545		Gh_D06G2384		Gh_D04G1714		Gh_D06G1948
Gh_D06G1573		Gh_D06G2393		Gh_D04G1772		Gh_D06G1975
Gh_D06G1654		Gh_D07G0067		Gh_D04G1778		Gh_D06G2007
Gh_D06G1660		Gh_D07G0102		Gh_D04G1826		Gh_D06G2055
Gh_D06G1695		Gh_D07G0155		Gh_D04G1828		Gh_D06G2061
Gh_D06G1708		Gh_D07G0176		Gh_D04G1896		Gh_D06G2114
Gh_D06G1857		Gh_D07G0184		Gh_D04G2010		Gh_D06G2116
Gh_D06G1924		Gh_D07G0187		Gh_D04G2012		Gh_D06G2132
Gh_D06G1927		Gh_D07G0242		Gh_D05G0081		Gh_D06G2144
Gh_D06G1939		Gh_D07G0293		Gh_D05G0104		Gh_D06G2204
Gh_D06G1971		Gh_D07G0317		Gh_D05G0128		Gh_D06G2226
Gh_D06G2175		Gh_D07G0348		Gh_D05G0143		Gh_D06G2246
Gh_D06G2201		Gh_D07G0364		Gh_D05G0149		Gh_D06G2255
Gh_D06G2218		Gh_D07G0391		Gh_D05G0150		Gh_D06G2265
Gh_D06G2229		Gh_D07G0452		Gh_D05G0169		Gh_D06G2270
Gh_D06G2276		Gh_D07G0474		Gh_D05G0313		Gh_D06G2283
Gh_D06G2292		Gh_D07G0481		Gh_D05G0334		Gh_D06G2286
Gh_D06G2317		Gh_D07G0491		Gh_D05G0347		Gh_D06G2371
Gh_D06G2362		Gh_D07G0499		Gh_D05G0398		Gh_D06G2373
Gh_D06G2371		Gh_D07G0500		Gh_D05G0403		Gh_D07G0095
Gh_D07G0035		Gh_D07G0510		Gh_D05G0404		Gh_D07G0112
Gh_D07G0061		Gh_D07G0559		Gh_D05G0424		Gh_D07G0114
Gh_D07G0095		Gh_D07G0565		Gh_D05G0471		Gh_D07G0151
Gh_D07G0115		Gh_D07G0626		Gh_D05G0491		Gh_D07G0163
Gh_D07G0161		Gh_D07G0647		Gh_D05G0495		Gh_D07G0203
Gh_D07G0163		Gh_D07G0689		Gh_D05G0507		Gh_D07G0243
Gh_D07G0168		Gh_D07G0690		Gh_D05G0510		Gh_D07G0295
Gh_D07G0169		Gh_D07G0691		Gh_D05G0525		Gh_D07G0323
Gh_D07G0188		Gh_D07G0700		Gh_D05G0527		Gh_D07G0330
Gh_D07G0243		Gh_D07G0702		Gh_D05G0536		Gh_D07G0395
Gh_D07G0334		Gh_D07G0703		Gh_D05G0537		Gh_D07G0416
Gh_D07G0343		Gh_D07G0707		Gh_D05G0552		Gh_D07G0420
Gh_D07G0402		Gh_D07G0726		Gh_D05G0570		Gh_D07G0468
Gh_D07G0416		Gh_D07G0764		Gh_D05G0591		Gh_D07G0521
Gh_D07G0419		Gh_D07G0776		Gh_D05G0606		Gh_D07G0531
Gh_D07G0440		Gh_D07G0782		Gh_D05G0628		Gh_D07G0550
Gh_D07G0448		Gh_D07G0804		Gh_D05G0636		Gh_D07G0597
Gh_D07G0463		Gh_D07G0851		Gh_D05G0685		Gh_D07G0610
Gh_D07G0550		Gh_D07G0897		Gh_D05G0759		Gh_D07G0614
Gh_D07G0559		Gh_D07G0905		Gh_D05G0766		Gh_D07G0661
Gh_D07G0562		Gh_D07G0907		Gh_D05G0778		Gh_D07G0667
Gh_D07G0565		Gh_D07G0939		Gh_D05G0800		Gh_D07G0745
Gh_D07G0591		Gh_D07G1009		Gh_D05G0824		Gh_D07G0775
Gh_D07G0614		Gh_D07G1042		Gh_D05G0836		Gh_D07G0816
Gh_D07G0626		Gh_D07G1122		Gh_D05G0865		Gh_D07G0842
Gh_D07G0689		Gh_D07G1182		Gh_D05G0905		Gh_D07G0850
Gh_D07G0744		Gh_D07G1188		Gh_D05G0927		Gh_D07G0883
Gh_D07G0754		Gh_D07G1251		Gh_D05G0929		Gh_D07G0934
Gh_D07G0782		Gh_D07G1252		Gh_D05G0946		Gh_D07G1007
Gh_D07G0783		Gh_D07G1265		Gh_D05G0951		Gh_D07G1011
Gh_D07G0799		Gh_D07G1319		Gh_D05G0969		Gh_D07G1019
Gh_D07G0811		Gh_D07G1357		Gh_D05G1010		Gh_D07G1022
Gh_D07G0851		Gh_D07G1376		Gh_D05G1015		Gh_D07G1057
Gh_D07G0861		Gh_D07G1383		Gh_D05G1016		Gh_D07G1058
Gh_D07G0902		Gh_D07G1399		Gh_D05G1036		Gh_D07G1103
Gh_D07G0962		Gh_D07G1403		Gh_D05G1096		Gh_D07G1121
Gh_D07G0972		Gh_D07G1429		Gh_D05G1125		Gh_D07G1180
Gh_D07G1003		Gh_D07G1433		Gh_D05G1147		Gh_D07G1191
Gh_D07G1031		Gh_D07G1448		Gh_D05G1148		Gh_D07G1197
Gh_D07G1065		Gh_D07G1456		Gh_D05G1214		Gh_D07G1205
Gh_D07G1103		Gh_D07G1552		Gh_D05G1237		Gh_D07G1215
Gh_D07G1144		Gh_D07G1636		Gh_D05G1246		Gh_D07G1372
Gh_D07G1161		Gh_D07G1637		Gh_D05G1278		Gh_D07G1403
Gh_D07G1163		Gh_D07G1655		Gh_D05G1283		Gh_D07G1410
Gh_D07G1191		Gh_D07G1696		Gh_D05G1294		Gh_D07G1482
Gh_D07G1240		Gh_D07G1715		Gh_D05G1315		Gh_D07G1518
Gh_D07G1242		Gh_D07G1775		Gh_D05G1336		Gh_D07G1527
Gh_D07G1265		Gh_D07G1801		Gh_D05G1339		Gh_D07G1557
Gh_D07G1290		Gh_D07G1855		Gh_D05G1359		Gh_D07G1648
Gh_D07G1300		Gh_D07G1872		Gh_D05G1366		Gh_D07G1663
Gh_D07G1303		Gh_D07G1908		Gh_D05G1372		Gh_D07G1666
Gh_D07G1347		Gh_D07G1930		Gh_D05G1410		Gh_D07G1722
Gh_D07G1373		Gh_D07G1962		Gh_D05G1426		Gh_D07G1746
Gh_D07G1376		Gh_D07G2013		Gh_D05G1543		Gh_D07G1797
Gh_D07G1388		Gh_D07G2045		Gh_D05G1549		Gh_D07G1842
Gh_D07G1403		Gh_D07G2082		Gh_D05G1561		Gh_D07G1845
Gh_D07G1497		Gh_D07G2090		Gh_D05G1581		Gh_D07G1846
Gh_D07G1515		Gh_D07G2093		Gh_D05G1591		Gh_D07G1884
Gh_D07G1532		Gh_D07G2098		Gh_D05G1595		Gh_D07G1893
Gh_D07G1547		Gh_D07G2155		Gh_D05G1626		Gh_D07G1914
Gh_D07G1558		Gh_D07G2216		Gh_D05G1658		Gh_D07G1956
Gh_D07G1695		Gh_D07G2266		Gh_D05G1661		Gh_D07G1989
Gh_D07G1696		Gh_D07G2290		Gh_D05G1663		Gh_D07G1993
Gh_D07G1739		Gh_D07G2298		Gh_D05G1668		Gh_D07G2073
Gh_D07G1772		Gh_D07G2312		Gh_D05G1732		Gh_D07G2091
Gh_D07G1781		Gh_D07G2314		Gh_D05G1946		Gh_D07G2093
Gh_D07G1815		Gh_D07G2329		Gh_D05G1963		Gh_D07G2116
Gh_D07G1822		Gh_D07G2331		Gh_D05G1967		Gh_D07G2189
Gh_D07G1869		Gh_D07G2341		Gh_D05G1969		Gh_D07G2248
Gh_D07G1955		Gh_D07G2352		Gh_D05G1971		Gh_D07G2296
Gh_D07G2009		Gh_D07G2380		Gh_D05G1973		Gh_D07G2303
Gh_D07G2084		Gh_D07G2397		Gh_D05G1982		Gh_D07G2334
Gh_D07G2087		Gh_D07G2431		Gh_D05G1986		Gh_D07G2338
Gh_D07G2129		Gh_D07G2436		Gh_D05G1992		Gh_D07G2379
Gh_D07G2143		Gh_D07G2460		Gh_D05G1993		Gh_D07G2421
Gh_D07G2194		Gh_D07G2500		Gh_D05G2002		Gh_D07G2438
Gh_D07G2246		Gh_D08G0051		Gh_D05G2033		Gh_D07G2440
Gh_D07G2279		Gh_D08G0053		Gh_D05G2046		Gh_D07G2441
Gh_D07G2317		Gh_D08G0057		Gh_D05G2095		Gh_D07G2444
Gh_D07G2326		Gh_D08G0058		Gh_D05G2102		Gh_D08G0003
Gh_D07G2341		Gh_D08G0148		Gh_D05G2114		Gh_D08G0034
Gh_D08G0006		Gh_D08G0168		Gh_D05G2134		Gh_D08G0048
Gh_D08G0021		Gh_D08G0191		Gh_D05G2143		Gh_D08G0063
Gh_D08G0063		Gh_D08G0257		Gh_D05G2166		Gh_D08G0070
Gh_D08G0121		Gh_D08G0258		Gh_D05G2174		Gh_D08G0085
Gh_D08G0277		Gh_D08G0291		Gh_D05G2178		Gh_D08G0086
Gh_D08G0290		Gh_D08G0304		Gh_D05G2192		Gh_D08G0100
Gh_D08G0301		Gh_D08G0364		Gh_D05G2195		Gh_D08G0142
Gh_D08G0313		Gh_D08G0365		Gh_D05G2229		Gh_D08G0193
Gh_D08G0364		Gh_D08G0368		Gh_D05G2281		Gh_D08G0231
Gh_D08G0388		Gh_D08G0388		Gh_D05G2313		Gh_D08G0257
Gh_D08G0399		Gh_D08G0389		Gh_D05G2316		Gh_D08G0311
Gh_D08G0412		Gh_D08G0410		Gh_D05G2354		Gh_D08G0314
Gh_D08G0413		Gh_D08G0434		Gh_D05G2355		Gh_D08G0319
Gh_D08G0465		Gh_D08G0469		Gh_D05G2356		Gh_D08G0373
Gh_D08G0477		Gh_D08G0477		Gh_D05G2367		Gh_D08G0412
Gh_D08G0488		Gh_D08G0527		Gh_D05G2381		Gh_D08G0413
Gh_D08G0540		Gh_D08G0601		Gh_D05G2390		Gh_D08G0414
Gh_D08G0548		Gh_D08G0632		Gh_D05G2392		Gh_D08G0452
Gh_D08G0550		Gh_D08G0656		Gh_D05G2425		Gh_D08G0468
Gh_D08G0613		Gh_D08G0718		Gh_D05G2428		Gh_D08G0469
Gh_D08G0798		Gh_D08G0798		Gh_D05G2470		Gh_D08G0502
Gh_D08G0852		Gh_D08G0810		Gh_D05G2471		Gh_D08G0520
Gh_D08G0878		Gh_D08G0820		Gh_D05G2503		Gh_D08G0524
Gh_D08G0947		Gh_D08G0824		Gh_D05G2506		Gh_D08G0548
Gh_D08G0982		Gh_D08G0842		Gh_D05G2515		Gh_D08G0558
Gh_D08G1014		Gh_D08G0887		Gh_D05G2532		Gh_D08G0588
Gh_D08G1110		Gh_D08G1021		Gh_D05G2550		Gh_D08G0690
Gh_D08G1114		Gh_D08G1051		Gh_D05G2607		Gh_D08G0846
Gh_D08G1138		Gh_D08G1091		Gh_D05G2675		Gh_D08G0883
Gh_D08G1145		Gh_D08G1098		Gh_D05G2688		Gh_D08G0887
Gh_D08G1164		Gh_D08G1123		Gh_D05G2722		Gh_D08G0939
Gh_D08G1269		Gh_D08G1139		Gh_D05G2789		Gh_D08G1036
Gh_D08G1309		Gh_D08G1143		Gh_D05G2802		Gh_D08G1045
Gh_D08G1323		Gh_D08G1173		Gh_D05G2811		Gh_D08G1075
Gh_D08G1333		Gh_D08G1175		Gh_D05G2819		Gh_D08G1085
Gh_D08G1354		Gh_D08G1232		Gh_D05G2829		Gh_D08G1113
Gh_D08G1361		Gh_D08G1240		Gh_D05G2909		Gh_D08G1139
Gh_D08G1375		Gh_D08G1264		Gh_D05G2919		Gh_D08G1157
Gh_D08G1448		Gh_D08G1269		Gh_D05G2937		Gh_D08G1173
Gh_D08G1491		Gh_D08G1280		Gh_D05G2974		Gh_D08G1189
Gh_D08G1521		Gh_D08G1327		Gh_D05G3034		Gh_D08G1243
Gh_D08G1560		Gh_D08G1348		Gh_D05G3098		Gh_D08G1269
Gh_D08G1566		Gh_D08G1361		Gh_D05G3125		Gh_D08G1272
Gh_D08G1569		Gh_D08G1380		Gh_D05G3132		Gh_D08G1296
Gh_D08G1588		Gh_D08G1397		Gh_D05G3133		Gh_D08G1323
Gh_D08G1609		Gh_D08G1489		Gh_D05G3152		Gh_D08G1326
Gh_D08G1617		Gh_D08G1514		Gh_D05G3194		Gh_D08G1348
Gh_D08G1681		Gh_D08G1520		Gh_D05G3245		Gh_D08G1367
Gh_D08G1721		Gh_D08G1612		Gh_D05G3292		Gh_D08G1520
Gh_D08G1737		Gh_D08G1651		Gh_D05G3308		Gh_D08G1563
Gh_D08G1758		Gh_D08G1652		Gh_D05G3407		Gh_D08G1611
Gh_D08G1788		Gh_D08G1737		Gh_D05G3454		Gh_D08G1632
Gh_D08G1826		Gh_D08G1798		Gh_D05G3469		Gh_D08G1636
Gh_D08G1829		Gh_D08G1804		Gh_D05G3474		Gh_D08G1661
Gh_D08G1914		Gh_D08G1876		Gh_D05G3506		Gh_D08G1670
Gh_D08G1958		Gh_D08G1891		Gh_D05G3536		Gh_D08G1681
Gh_D08G2006		Gh_D08G1947		Gh_D05G3540		Gh_D08G1709
Gh_D08G2020		Gh_D08G1992		Gh_D05G3555		Gh_D08G1728
Gh_D08G2055		Gh_D08G1994		Gh_D05G3592		Gh_D08G1801
Gh_D08G2102		Gh_D08G2077		Gh_D05G3595		Gh_D08G1804
Gh_D08G2123		Gh_D08G2089		Gh_D05G3612		Gh_D08G1807
Gh_D08G2127		Gh_D08G2126		Gh_D05G3672		Gh_D08G1815
Gh_D08G2156		Gh_D08G2133		Gh_D05G3725		Gh_D08G1872
Gh_D08G2197		Gh_D08G2205		Gh_D05G3736		Gh_D08G1882
Gh_D08G2199		Gh_D08G2254		Gh_D05G3787		Gh_D08G1902
Gh_D08G2203		Gh_D08G2316		Gh_D05G3799		Gh_D08G1908
Gh_D08G2220		Gh_D08G2328		Gh_D05G3834		Gh_D08G1929
Gh_D08G2246		Gh_D08G2339		Gh_D05G3864		Gh_D08G1970
Gh_D08G2272		Gh_D08G2406		Gh_D05G3869		Gh_D08G2105
Gh_D08G2274		Gh_D08G2428		Gh_D05G3896		Gh_D08G2133
Gh_D08G2329		Gh_D08G2498		Gh_D05G3919		Gh_D08G2214
Gh_D08G2333		Gh_D08G2513		Gh_D05G3928		Gh_D08G2328
Gh_D08G2420		Gh_D08G2520		Gh_D06G0008		Gh_D08G2339
Gh_D08G2549		Gh_D08G2521		Gh_D06G0058		Gh_D08G2410
Gh_D08G2559		Gh_D08G2522		Gh_D06G0071		Gh_D08G2458
Gh_D08G2570		Gh_D08G2523		Gh_D06G0087		Gh_D08G2475
Gh_D08G2590		Gh_D08G2533		Gh_D06G0103		Gh_D08G2482
Gh_D08G2603		Gh_D08G2557		Gh_D06G0219		Gh_D08G2487
Gh_D08G2623		Gh_D08G2564		Gh_D06G0228		Gh_D08G2488
Gh_D08G2755		Gh_D08G2614		Gh_D06G0229		Gh_D08G2508
Gh_D09G0099		Gh_D08G2615		Gh_D06G0233		Gh_D08G2560
Gh_D09G0135		Gh_D08G2618		Gh_D06G0289		Gh_D08G2598
Gh_D09G0177		Gh_D08G2645		Gh_D06G0322		Gh_D08G2622
Gh_D09G0330		Gh_D08G2652		Gh_D06G0375		Gh_D08G2635
Gh_D09G0337		Gh_D08G2654		Gh_D06G0380		Gh_D08G2642
Gh_D09G0422		Gh_D08G2719		Gh_D06G0386		Gh_D08G2700
Gh_D09G0448		Gh_D08G2744		Gh_D06G0396		Gh_D08G2740
Gh_D09G0453		Gh_D09G0048		Gh_D06G0407		Gh_D09G0012
Gh_D09G0485		Gh_D09G0064		Gh_D06G0414		Gh_D09G0026
Gh_D09G0498		Gh_D09G0068		Gh_D06G0431		Gh_D09G0029
Gh_D09G0501		Gh_D09G0077		Gh_D06G0474		Gh_D09G0077
Gh_D09G0512		Gh_D09G0135		Gh_D06G0520		Gh_D09G0138
Gh_D09G0532		Gh_D09G0136		Gh_D06G0535		Gh_D09G0141
Gh_D09G0558		Gh_D09G0138		Gh_D06G0564		Gh_D09G0146
Gh_D09G0679		Gh_D09G0208		Gh_D06G0582		Gh_D09G0174
Gh_D09G0826		Gh_D09G0242		Gh_D06G0586		Gh_D09G0182
Gh_D09G0860		Gh_D09G0324		Gh_D06G0588		Gh_D09G0183
Gh_D09G0874		Gh_D09G0401		Gh_D06G0602		Gh_D09G0189
Gh_D09G0902		Gh_D09G0430		Gh_D06G0613		Gh_D09G0197
Gh_D09G0915		Gh_D09G0448		Gh_D06G0651		Gh_D09G0203
Gh_D09G0951		Gh_D09G0477		Gh_D06G0674		Gh_D09G0233
Gh_D09G0985		Gh_D09G0498		Gh_D06G0726		Gh_D09G0240
Gh_D09G1001		Gh_D09G0509		Gh_D06G0741		Gh_D09G0244
Gh_D09G1102		Gh_D09G0540		Gh_D06G0758		Gh_D09G0268
Gh_D09G1136		Gh_D09G0557		Gh_D06G0788		Gh_D09G0273
Gh_D09G1139		Gh_D09G0558		Gh_D06G0834		Gh_D09G0323
Gh_D09G1211		Gh_D09G0595		Gh_D06G0866		Gh_D09G0337
Gh_D09G1271		Gh_D09G0608		Gh_D06G0874		Gh_D09G0351
Gh_D09G1272		Gh_D09G0660		Gh_D06G0907		Gh_D09G0357
Gh_D09G1331		Gh_D09G0662		Gh_D06G0910		Gh_D09G0362
Gh_D09G1367		Gh_D09G0675		Gh_D06G0948		Gh_D09G0381
Gh_D09G1389		Gh_D09G0712		Gh_D06G0950		Gh_D09G0420
Gh_D09G1407		Gh_D09G0754		Gh_D06G0976		Gh_D09G0438
Gh_D09G1413		Gh_D09G0762		Gh_D06G1066		Gh_D09G0469
Gh_D09G1439		Gh_D09G0854		Gh_D06G1072		Gh_D09G0470
Gh_D09G1448		Gh_D09G0874		Gh_D06G1110		Gh_D09G0485
Gh_D09G1459		Gh_D09G0883		Gh_D06G1117		Gh_D09G0549
Gh_D09G1496		Gh_D09G0885		Gh_D06G1129		Gh_D09G0556
Gh_D09G1505		Gh_D09G0920		Gh_D06G1138		Gh_D09G0603
Gh_D09G1524		Gh_D09G0953		Gh_D06G1149		Gh_D09G0661
Gh_D09G1525		Gh_D09G1069		Gh_D06G1197		Gh_D09G0718
Gh_D09G1544		Gh_D09G1098		Gh_D06G1263		Gh_D09G0743
Gh_D09G1553		Gh_D09G1100		Gh_D06G1325		Gh_D09G0751
Gh_D09G1565		Gh_D09G1154		Gh_D06G1334		Gh_D09G0752
Gh_D09G1566		Gh_D09G1157		Gh_D06G1345		Gh_D09G0754
Gh_D09G1585		Gh_D09G1223		Gh_D06G1350		Gh_D09G0768
Gh_D09G1587		Gh_D09G1292		Gh_D06G1364		Gh_D09G0778
Gh_D09G1627		Gh_D09G1302		Gh_D06G1437		Gh_D09G0782
Gh_D09G1637		Gh_D09G1328		Gh_D06G1453		Gh_D09G0787
Gh_D09G1644		Gh_D09G1360		Gh_D06G1466		Gh_D09G0837
Gh_D09G1704		Gh_D09G1390		Gh_D06G1513		Gh_D09G0852
Gh_D09G1729		Gh_D09G1442		Gh_D06G1529		Gh_D09G0873
Gh_D09G1740		Gh_D09G1453		Gh_D06G1542		Gh_D09G0890
Gh_D09G1841		Gh_D09G1455		Gh_D06G1554		Gh_D09G0896
Gh_D09G1869		Gh_D09G1463		Gh_D06G1621		Gh_D09G0914
Gh_D09G1900		Gh_D09G1473		Gh_D06G1659		Gh_D09G0972
Gh_D09G1945		Gh_D09G1516		Gh_D06G1695		Gh_D09G0999
Gh_D09G1972		Gh_D09G1524		Gh_D06G1739		Gh_D09G1040
Gh_D09G1979		Gh_D09G1530		Gh_D06G1763		Gh_D09G1089
Gh_D09G2013		Gh_D09G1547		Gh_D06G1857		Gh_D09G1146
Gh_D09G2063		Gh_D09G1548		Gh_D06G1878		Gh_D09G1181
Gh_D09G2073		Gh_D09G1552		Gh_D06G1945		Gh_D09G1183
Gh_D09G2195		Gh_D09G1594		Gh_D06G2063		Gh_D09G1360
Gh_D09G2232		Gh_D09G1601		Gh_D06G2104		Gh_D09G1364
Gh_D09G2255		Gh_D09G1609		Gh_D06G2119		Gh_D09G1431
Gh_D09G2261		Gh_D09G1705		Gh_D06G2129		Gh_D09G1445
Gh_D09G2291		Gh_D09G1706		Gh_D06G2169		Gh_D09G1479
Gh_D09G2353		Gh_D09G1869		Gh_D06G2179		Gh_D09G1497
Gh_D09G2442		Gh_D09G1897		Gh_D06G2265		Gh_D09G1501
Gh_D09G2452		Gh_D09G1914		Gh_D06G2270		Gh_D09G1530
Gh_D09G2463		Gh_D09G2039		Gh_D06G2280		Gh_D09G1574
Gh_D10G0047		Gh_D09G2053		Gh_D06G2289		Gh_D09G1575
Gh_D10G0081		Gh_D09G2066		Gh_D06G2306		Gh_D09G1594
Gh_D10G0083		Gh_D09G2080		Gh_D06G2365		Gh_D09G1644
Gh_D10G0123		Gh_D09G2086		Gh_D06G2387		Gh_D09G1700
Gh_D10G0134		Gh_D09G2097		Gh_D07G0004		Gh_D09G1734
Gh_D10G0142		Gh_D09G2122		Gh_D07G0016		Gh_D09G1834
Gh_D10G0190		Gh_D09G2123		Gh_D07G0066		Gh_D09G1913
Gh_D10G0209		Gh_D09G2149		Gh_D07G0090		Gh_D09G1923
Gh_D10G0227		Gh_D09G2213		Gh_D07G0096		Gh_D09G1925
Gh_D10G0234		Gh_D09G2227		Gh_D07G0142		Gh_D09G1943
Gh_D10G0255		Gh_D09G2261		Gh_D07G0145		Gh_D09G2020
Gh_D10G0322		Gh_D09G2270		Gh_D07G0160		Gh_D09G2051
Gh_D10G0346		Gh_D09G2288		Gh_D07G0179		Gh_D09G2166
Gh_D10G0407		Gh_D09G2289		Gh_D07G0187		Gh_D09G2167
Gh_D10G0438		Gh_D09G2291		Gh_D07G0336		Gh_D09G2178
Gh_D10G0442		Gh_D09G2292		Gh_D07G0344		Gh_D09G2210
Gh_D10G0464		Gh_D09G2393		Gh_D07G0438		Gh_D09G2243
Gh_D10G0539		Gh_D09G2403		Gh_D07G0462		Gh_D09G2282
Gh_D10G0560		Gh_D09G2412		Gh_D07G0499		Gh_D09G2299
Gh_D10G0579		Gh_D09G2463		Gh_D07G0535		Gh_D09G2330
Gh_D10G0593		Gh_D10G0018		Gh_D07G0559		Gh_D09G2335
Gh_D10G0637		Gh_D10G0032		Gh_D07G0565		Gh_D09G2396
Gh_D10G0672		Gh_D10G0090		Gh_D07G0601		Gh_D09G2415
Gh_D10G0688		Gh_D10G0119		Gh_D07G0603		Gh_D09G2436
Gh_D10G0809		Gh_D10G0148		Gh_D07G0637		Gh_D10G0004
Gh_D10G0828		Gh_D10G0180		Gh_D07G0663		Gh_D10G0005
Gh_D10G0861		Gh_D10G0184		Gh_D07G0692		Gh_D10G0025
Gh_D10G0881		Gh_D10G0197		Gh_D07G0700		Gh_D10G0030
Gh_D10G0945		Gh_D10G0284		Gh_D07G0702		Gh_D10G0100
Gh_D10G0947		Gh_D10G0298		Gh_D07G0733		Gh_D10G0133
Gh_D10G0972		Gh_D10G0306		Gh_D07G0751		Gh_D10G0227
Gh_D10G1003		Gh_D10G0320		Gh_D07G0804		Gh_D10G0234
Gh_D10G1043		Gh_D10G0362		Gh_D07G0812		Gh_D10G0254
Gh_D10G1058		Gh_D10G0370		Gh_D07G0823		Gh_D10G0260
Gh_D10G1073		Gh_D10G0458		Gh_D07G0826		Gh_D10G0322
Gh_D10G1083		Gh_D10G0466		Gh_D07G0946		Gh_D10G0346
Gh_D10G1088		Gh_D10G0486		Gh_D07G0979		Gh_D10G0391
Gh_D10G1107		Gh_D10G0493		Gh_D07G1018		Gh_D10G0438
Gh_D10G1128		Gh_D10G0496		Gh_D07G1030		Gh_D10G0471
Gh_D10G1158		Gh_D10G0502		Gh_D07G1055		Gh_D10G0475
Gh_D10G1199		Gh_D10G0561		Gh_D07G1103		Gh_D10G0493
Gh_D10G1206		Gh_D10G0602		Gh_D07G1155		Gh_D10G0579
Gh_D10G1248		Gh_D10G0628		Gh_D07G1188		Gh_D10G0640
Gh_D10G1270		Gh_D10G0642		Gh_D07G1192		Gh_D10G0681
Gh_D10G1277		Gh_D10G0680		Gh_D07G1197		Gh_D10G0722
Gh_D10G1283		Gh_D10G0778		Gh_D07G1242		Gh_D10G0728
Gh_D10G1297		Gh_D10G0814		Gh_D07G1281		Gh_D10G0852
Gh_D10G1306		Gh_D10G0865		Gh_D07G1290		Gh_D10G0865
Gh_D10G1370		Gh_D10G0881		Gh_D07G1305		Gh_D10G0875
Gh_D10G1429		Gh_D10G0917		Gh_D07G1307		Gh_D10G0880
Gh_D10G1431		Gh_D10G0953		Gh_D07G1320		Gh_D10G0922
Gh_D10G1443		Gh_D10G0954		Gh_D07G1327		Gh_D10G0994
Gh_D10G1469		Gh_D10G0981		Gh_D07G1384		Gh_D10G1027
Gh_D10G1540		Gh_D10G0997		Gh_D07G1397		Gh_D10G1043
Gh_D10G1563		Gh_D10G1043		Gh_D07G1425		Gh_D10G1050
Gh_D10G1578		Gh_D10G1056		Gh_D07G1467		Gh_D10G1073
Gh_D10G1661		Gh_D10G1112		Gh_D07G1527		Gh_D10G1158
Gh_D10G1732		Gh_D10G1158		Gh_D07G1537		Gh_D10G1300
Gh_D10G1743		Gh_D10G1199		Gh_D07G1587		Gh_D10G1360
Gh_D10G1759		Gh_D10G1265		Gh_D07G1648		Gh_D10G1429
Gh_D10G1861		Gh_D10G1297		Gh_D07G1664		Gh_D10G1431
Gh_D10G1883		Gh_D10G1356		Gh_D07G1666		Gh_D10G1473
Gh_D10G1911		Gh_D10G1364		Gh_D07G1695		Gh_D10G1480
Gh_D10G1931		Gh_D10G1425		Gh_D07G1696		Gh_D10G1507
Gh_D10G2026		Gh_D10G1448		Gh_D07G1705		Gh_D10G1592
Gh_D10G2034		Gh_D10G1458		Gh_D07G1730		Gh_D10G1621
Gh_D10G2059		Gh_D10G1513		Gh_D07G1739		Gh_D10G1630
Gh_D10G2087		Gh_D10G1563		Gh_D07G1775		Gh_D10G1660
Gh_D10G2102		Gh_D10G1568		Gh_D07G1781		Gh_D10G1675
Gh_D10G2148		Gh_D10G1584		Gh_D07G1814		Gh_D10G1705
Gh_D10G2152		Gh_D10G1585		Gh_D07G1846		Gh_D10G1743
Gh_D10G2224		Gh_D10G1788		Gh_D07G1869		Gh_D10G1754
Gh_D10G2371		Gh_D10G1789		Gh_D07G1872		Gh_D10G1775
Gh_D10G2375		Gh_D10G1793		Gh_D07G1891		Gh_D10G1793
Gh_D10G2383		Gh_D10G1812		Gh_D07G1894		Gh_D10G1833
Gh_D10G2447		Gh_D10G1831		Gh_D07G1899		Gh_D10G1861
Gh_D10G2468		Gh_D10G1858		Gh_D07G1903		Gh_D10G1885
Gh_D10G2483		Gh_D10G1916		Gh_D07G1904		Gh_D10G1895
Gh_D10G2491		Gh_D10G1930		Gh_D07G1908		Gh_D10G1898
Gh_D10G2492		Gh_D10G1931		Gh_D07G1930		Gh_D10G2047
Gh_D10G2507		Gh_D10G2170		Gh_D07G1935		Gh_D10G2100
Gh_D10G2533		Gh_D10G2224		Gh_D07G1944		Gh_D10G2219
Gh_D10G2586		Gh_D10G2243		Gh_D07G1978		Gh_D10G2327
Gh_D11G0006		Gh_D10G2263		Gh_D07G1988		Gh_D10G2330
Gh_D11G0020		Gh_D10G2264		Gh_D07G2025		Gh_D10G2335
Gh_D11G0083		Gh_D10G2276		Gh_D07G2036		Gh_D10G2354
Gh_D11G0102		Gh_D10G2303		Gh_D07G2077		Gh_D10G2366
Gh_D11G0159		Gh_D10G2322		Gh_D07G2093		Gh_D10G2398
Gh_D11G0175		Gh_D10G2360		Gh_D07G2154		Gh_D10G2428
Gh_D11G0210		Gh_D10G2371		Gh_D07G2218		Gh_D10G2440
Gh_D11G0266		Gh_D10G2375		Gh_D07G2221		Gh_D10G2483
Gh_D11G0289		Gh_D10G2417		Gh_D07G2237		Gh_D10G2507
Gh_D11G0302		Gh_D10G2419		Gh_D07G2242		Gh_D11G0004
Gh_D11G0305		Gh_D10G2421		Gh_D07G2258		Gh_D11G0022
Gh_D11G0375		Gh_D10G2446		Gh_D07G2262		Gh_D11G0028
Gh_D11G0426		Gh_D10G2488		Gh_D07G2276		Gh_D11G0034
Gh_D11G0464		Gh_D10G2492		Gh_D07G2290		Gh_D11G0099
Gh_D11G0471		Gh_D10G2500		Gh_D07G2299		Gh_D11G0104
Gh_D11G0511		Gh_D10G2507		Gh_D07G2313		Gh_D11G0115
Gh_D11G0523		Gh_D10G2514		Gh_D07G2383		Gh_D11G0122
Gh_D11G0531		Gh_D10G2562		Gh_D07G2390		Gh_D11G0146
Gh_D11G0572		Gh_D10G2594		Gh_D07G2421		Gh_D11G0156
Gh_D11G0579		Gh_D10G2595		Gh_D07G2425		Gh_D11G0189
Gh_D11G0600		Gh_D11G0276		Gh_D07G2475		Gh_D11G0209
Gh_D11G0645		Gh_D11G0284		Gh_D08G0029		Gh_D11G0211
Gh_D11G0655		Gh_D11G0288		Gh_D08G0048		Gh_D11G0244
Gh_D11G0686		Gh_D11G0325		Gh_D08G0097		Gh_D11G0296
Gh_D11G0729		Gh_D11G0369		Gh_D08G0107		Gh_D11G0348
Gh_D11G0759		Gh_D11G0388		Gh_D08G0138		Gh_D11G0412
Gh_D11G0840		Gh_D11G0412		Gh_D08G0142		Gh_D11G0431
Gh_D11G0851		Gh_D11G0414		Gh_D08G0169		Gh_D11G0436
Gh_D11G0893		Gh_D11G0436		Gh_D08G0257		Gh_D11G0438
Gh_D11G0918		Gh_D11G0478		Gh_D08G0291		Gh_D11G0440
Gh_D11G0925		Gh_D11G0484		Gh_D08G0449		Gh_D11G0490
Gh_D11G0926		Gh_D11G0492		Gh_D08G0614		Gh_D11G0519
Gh_D11G0980		Gh_D11G0563		Gh_D08G0624		Gh_D11G0531
Gh_D11G0992		Gh_D11G0585		Gh_D08G0737		Gh_D11G0549
Gh_D11G1013		Gh_D11G0600		Gh_D08G0746		Gh_D11G0572
Gh_D11G1014		Gh_D11G0615		Gh_D08G0763		Gh_D11G0579
Gh_D11G1051		Gh_D11G0659		Gh_D08G0779		Gh_D11G0603
Gh_D11G1095		Gh_D11G0685		Gh_D08G0798		Gh_D11G0623
Gh_D11G1156		Gh_D11G0693		Gh_D08G0802		Gh_D11G0659
Gh_D11G1159		Gh_D11G0712		Gh_D08G0819		Gh_D11G0697
Gh_D11G1166		Gh_D11G0715		Gh_D08G0822		Gh_D11G0757
Gh_D11G1180		Gh_D11G0760		Gh_D08G0828		Gh_D11G0758
Gh_D11G1206		Gh_D11G0787		Gh_D08G0838		Gh_D11G0760
Gh_D11G1233		Gh_D11G0817		Gh_D08G0853		Gh_D11G0765
Gh_D11G1262		Gh_D11G0825		Gh_D08G0862		Gh_D11G0787
Gh_D11G1267		Gh_D11G0872		Gh_D08G0954		Gh_D11G0795
Gh_D11G1279		Gh_D11G0877		Gh_D08G0982		Gh_D11G0804
Gh_D11G1335		Gh_D11G0901		Gh_D08G1022		Gh_D11G0829
Gh_D11G1373		Gh_D11G0907		Gh_D08G1056		Gh_D11G0834
Gh_D11G1379		Gh_D11G1014		Gh_D08G1072		Gh_D11G0893
Gh_D11G1397		Gh_D11G1015		Gh_D08G1076		Gh_D11G0918
Gh_D11G1586		Gh_D11G1016		Gh_D08G1112		Gh_D11G0956
Gh_D11G1598		Gh_D11G1030		Gh_D08G1135		Gh_D11G0992
Gh_D11G1599		Gh_D11G1116		Gh_D08G1140		Gh_D11G1052
Gh_D11G1603		Gh_D11G1144		Gh_D08G1170		Gh_D11G1098
Gh_D11G1634		Gh_D11G1174		Gh_D08G1173		Gh_D11G1199
Gh_D11G1691		Gh_D11G1176		Gh_D08G1175		Gh_D11G1229
Gh_D11G1696		Gh_D11G1197		Gh_D08G1196		Gh_D11G1255
Gh_D11G1718		Gh_D11G1214		Gh_D08G1232		Gh_D11G1262
Gh_D11G1723		Gh_D11G1299		Gh_D08G1289		Gh_D11G1265
Gh_D11G1764		Gh_D11G1356		Gh_D08G1340		Gh_D11G1267
Gh_D11G1864		Gh_D11G1357		Gh_D08G1352		Gh_D11G1279
Gh_D11G1884		Gh_D11G1367		Gh_D08G1368		Gh_D11G1293
Gh_D11G1894		Gh_D11G1372		Gh_D08G1381		Gh_D11G1301
Gh_D11G1913		Gh_D11G1376		Gh_D08G1394		Gh_D11G1315
[truncated: 725 more rows]
