# Supplementary material for: Different MicroRNA Families Involved in Regulating High Temperature Stress Response during Cotton (Gossypium hirsutum L.) Anther Development
Source: Int J Mol Sci. 2020 Feb 14;21(4):1280. doi: 10.3390/ijms21041280 (PMC7072957; doi:10.3390/ijms21041280)
Supplement: Supplementary file 1 [file ijms-21-01280-s001.zip › Supplementary files/Supplementary Table S6.xlsx]

## Sheet: Sheet1
Table S6. List of primers for qRT-PCR.
Gene Symbol	Forward primer	Reverse primer	Product length(bp)	Ta(℃)
Gh_A09G0074	AGGTCAGAATCCTGCTACT	AGTCCTGTCTGCTCATGT	113	60
Gh_D05G3078	TTCAGGCCATAATCAATGATCC	ATTGCACTCCTATTGAACTTGT	114	60
Gh_D07G1785	AGGTAGCAGCCACCACTAA	ATCTGTCTCAACATCAGCG	119	60
Gh_D03G1293	AATGTGAATGAGAAATCTGGCA	CTTCACTTGAACAGCTACGAG	103	60
Gh_D06G0360	GATAAGATCGTGTCCTTCGC	TGACGGTGAGAGTCTGAAC	145	60
Gh_A11G0706	CCACCAGTTCGATCTTATAGGA	AGCTCTGTCACTAATTTCGTC	75	60
Gh_D01G1503	GGTTGAAGGGAAAGAACCAC	CCTTGACTCTGCCATCTTTA	114	60
Gh_A03G0292	TATCACCGGAGGCATAAAGT	CCACATGAAACCTGCTACAC	106	60
Gh_D05G3873	CTCCTCAGCGAAGGATTAC	ATGGAACTTGCTACACTGTTG	118	60
Gh_A02G1495	GAATCTCATATCTGGGATTGCG	CAACACCTCGAAACTTAATAGC	109	60
Gh_A11G1795	TTTATCTCGGGCTATTCGACAG	TCAGCTCGAAGTTGGTGAC	102	60
Gh_A12G1955	GAGTCAAATTCCGGCAATCG	GAGAGCTTCTTGACCTTGG	102	60
Gh_D04G1985	CTTACACAAATGTGGCCGAT	TCTGTCATAAGCCCTCGCA	112	60
Gh_D13G0874	GTTGGATGTAATCGCTGCT	CGCTTTAGTCACATCATCATTC	112	60
Gh_A06G1679	CTCAACGGCTTGAAGTTCG	TTGCACCATCACCAACAC	100	60
Gh_A10G1164	TGAAGCCTTCGATGCTCCTA	AATCCAAGGATTGAGCTGAC	104	60
Gh_D13G0434	AATCGGCTTCAGGTCATTC	ATCTACGGTAGTCCCTGTG	104	60
Gh_D08G0763	GATGAATCCACTGCCAAACG	TGGCTATCAGTTGCTTGACC	137	60
Gh_D07G2334	AGACTGAGTACCTCACACG	GTCGCCATTAGCAATACGAT	125	60
Actin	GAACTGGAATGGTGAAGGC	TGACCCATCCCAACCATAAC	109	60
QIAGEN kit comes with reverse universal primers
Gene Symbol	Primer	Ta(℃)
ghr-miR2949a-5p	ACTTTTGAACTGGATTTGCCGA	60
ghr-miR2949b>ghr-miR2949c	TCTTTTGAACTGGATTTGCCGA	60
ghr-novel-miR160b-5p>ghr-novel-miR160c-5p	TGCCTGGCTCCCTGAATGCCAT	60
ghr-miR167a>ghr-miR167b	TGAAGCTGCCAGCATGATCTA	60
ghr-novel-miR156e-3p>ghr-novel-miR156f-3p	GCTCTCTATGCTTCTGTCATC	60
ghr-novel-miR156g-5p	TGACAGAAGATAGAGAGCAC	60
ghr-miR172	AGAATCCTGATGATGCTGCAG	60
ghr-novel-miR156e-5p>ghr-novel-miR156f-5p	TTGACAGAAGATAGAGAGCAC	60
ghr-miR393	TCCAAAGGGATCGCATTGATCT	60
ghr-novel-miR393b-3p>ghr-novel-miR393c-3p	ATCATGCTATCCCTTCGGATT	60
ghr-novel-miR3476d	TCGGACTGGATTTGTTGACAA	60
ghr-novel-miR3476c-5p>ghr-novel-miR3476e	TCGGACTGGATTTGTTGACA	60
5S	GGAGACCGCCTGGGAATA	60
